# Supplementary material for: Quantifying dispersal between marine protected areas by a highly mobile species, the bottlenose dolphin, Tursiops truncatus
Source: Ecol Evol. 2018 Aug 23;8(18):9241–58. doi: 10.1002/ece3.4343 (PMC6194238; doi:10.1002/ece3.4343)
Supplement: Supplementary file 3 [file ECE3-8-9241-s003.xlsx]

## Sheet: Sheet1
Title line: "Irish BND populations"
D18
D22
Dde59
Dde61
Dde65
Dde66
Dde69
Dde72
GATA098
Ttr04
Ttr11
Ttr34
Ttr48
Ttr63
TtruAAT44
POP
	1	,	081089	113127	228252	155159	188196	360360	203211	246250	091095	111117	216220	183183	133135	105109	096096
	2	,	081087	123125	228240	155155	196200	356360	211211	226234	095095	111113	208212	183189	131135	105111	090099
	3	,	081097	113113	252252	139139	188188	346346	203207	238238	095099	117119	206206	189193	131139	101125	090096
	4	,	073081	119127	252396	139147	188192	354368	207211	234254	099099	115119	212216	185185	135139	111139	093099
	5	,	087097	119129	232396	155159	188200	356360	207211	246254	095095	115119	194214	185185	131131	109135	090093
	6	,	081097	113125	228252	147147	188196	356360	199207	238238	083095	111119	210220	183185	131131	105107	090096
	7	,	093095	121125	228248	139151	188192	356364	199215	226246	091095	117117	210212	183189	135137	105109	084096
	8	,	081097	121121	252252	139155	188200	360360	203207	234238	099103	115117	206206	189193	131139	101123	090096
	9	,	081095	129131	396396	147155	188188	360360	207211	238250	071095	113117	206216	185185	131137	105131	090093
	10	,	095097	125125	228252	155155	192200	346354	207215	234246	095099	121123	210212	183185	131135	105113	084093
	11	,	075087	121125	244252	147155	196200	360360	199211	242254	091095	117119	210210	185191	131143	087107	090099
	12	,	073087	125131	240252	155159	192200	360360	199211	242246	095099	113115	210224	183191	139141	105105	093099
	13	,	073089	113125	252252	147155	188196	352360	199207	226246	071091	115117	212214	183187	133133	087105	090093
	14	,	081081	121121	240240	139139	188188	360360	203207	234234	095099	115117	206212	183189	139139	101101	087093
	15	,	081097	113121	252252	139139	188188	360360	000000	234234	099103	117117	206206	183183	139139	105125	090093
	16	,	081097	121129	248252	139139	188200	360360	207207	234234	087103	117117	206206	183185	139139	101101	090090
	17	,	081081	121121	252252	139139	188188	360360	207211	234238	087095	117119	206212	187189	131139	101123	087090
	18	,	081097	121125	240240	139147	188200	360360	203207	250258	095099	117117	206216	187193	139139	101123	090096
	19	,	097097	121121	240252	139139	188200	360360	203211	234234	099103	115119	206212	187193	139139	107125	090090
	20	,	075087	121121	232232	155159	200200	356360	203207	234250	087091	107123	210214	185193	135137	105133	090102
	21	,	073073	121129	240252	139155	188188	360360	207211	234238	095103	117119	000000	187193	135139	101125	093096
	22	,	073097	121121	240240	139147	188188	360360	203207	234238	099099	115117	206206	185187	139139	101101	090093
	23	,	075075	123131	232252	155155	192196	360364	000000	234242	091095	113113	210210	185189	131137	105105	090096
	24	,	075087	113121	228232	151159	188192	338360	207211	246262	083099	115119	212216	183193	133141	087107	090096
	25	,	097097	121125	240248	147155	188192	360360	207211	238250	091091	115115	206216	183193	139139	101107	087096
	26	,	097097	121129	000000	147155	188200	000000	207211	258258	099103	113115	206216	183193	133141	125101	087087
	27	,	081089	121125	244244	147155	188200	356360	215215	238246	075095	117117	210220	189191	135137	101107	090090
	28	,	097097	121125	248396	147155	188188	356360	207211	238238	095103	113115	212216	193193	135139	107113	096096
	29	,	081081	115121	404404	139139	188196	340360	211211	238262	067075	115121	198206	183193	000000	149143	090090
	30	,	075081	113125	240252	155159	200204	344364	207211	226238	091095	111119	210216	193193	131137	109121	081087
	31	,	097097	121121	248396	147147	188192	356360	207207	262262	099103	113113	206216	193193	139139	101125	096096
	32	,	097097	121121	248252	147147	188192	360360	203207	238238	091091	113115	206206	193193	139139	107119	090096
	33	,	097097	121121	252252	147147	188200	360360	207207	238238	091103	113117	216216	183183	135135	105119	087096
	34	,	097097	121133	240248	139155	188200	360360	207215	238262	095099	113115	206212	185193	133139	101125	096096
	35	,	097097	121121	248252	147147	188188	360360	203207	234238	091091	115117	216216	183193	133139	123125	090096
	36	,	097097	121125	248396	147155	188188	360360	203207	234262	103103	113117	216216	193193	139139	123125	087096
	37	,	097097	121129	252252	147155	188188	360360	203203	238238	095103	117117	206212	187193	135139	101101	093096
	38	,	097097	121121	240252	139139	188188	360360	207211	234234	095095	115119	206212	183183	139139	101101	090090
	39	,	073097	125133	248396	139147	188200	360360	207207	234238	099103	115117	206206	193193	133135	105123	087096
	40	,	073097	000000	240252	000000	000000	000000	207215	238262	103103	113113	000000	183193	133139	107113	096096
	41	,	097097	125133	248396	147147	188188	360360	207211	238238	091099	113115	206216	183193	133135	105125	096096
	42	,	097097	121121	248252	139147	188192	360360	203207	234238	091091	113117	216216	183193	133139	119123	090096
	43	,	097097	121125	252396	147155	188188	356360	207207	238262	091099	113115	206216	183193	133139	113125	087096
	44	,	097097	121121	248252	147155	188188	360360	207215	258262	091099	113113	206216	183193	139139	105123	093096
	45	,	073097	121125	252252	147155	188188	360360	207207	238238	103103	113113	216216	183193	135139	119121	087096
	46	,	073097	121133	252396	147155	188192	360360	207215	238238	091103	113115	206216	183193	133133	107123	096096
	47	,	097097	121125	240248	147147	188188	356360	207211	238250	095099	113115	206216	183183	135139	119119	087087
	48	,	097097	121121	248396	147155	188200	360360	207207	238262	103103	113113	212216	000000	133139	113119	096096
	49	,	097073	125133	248248	147147	188192	360360	207207	234238	091091	113117	206216	185193	133139	105113	090096
	50	,	097097	121121	240240	147155	188188	360360	207207	238262	091099	113115	206206	183193	133139	119123	093096
	51	,	097097	121121	248252	147147	188188	360360	207207	238238	091103	113113	216216	183193	133139	119123	096096
	52	,	097097	121125	240252	147155	188188	356360	207207	238262	000000	113113	216216	183193	139141	119123	087087
	53	,	097093	121121	240252	139155	188192	356360	203207	238250	091099	113117	206216	193193	133139	123123	087096
	54	,	097097	121125	252396	147155	188188	360360	207211	238238	095103	113115	212216	183193	139139	107113	093096
	55	,	097097	121133	240248	139147	188188	360360	203203	238250	095099	117117	206216	183193	135139	107125	090093
	56	,	097097	125125	240248	147155	188188	360360	207215	238258	091103	113117	206216	185185	139141	105113	093096
	57	,	097097	121121	240248	147155	188192	360360	207207	262262	091095	113113	216216	183185	139139	105109	096096
	58	,	097097	125133	248248	139147	188192	360360	207211	238238	091095	115115	206212	193193	135139	107119	090096
	59	,	097073	125133	240252	147147	188200	356360	207207	238238	095103	113115	212216	193193	135139	109125	090096
	60	,	097097	121121	248248	139139	188200	360360	207207	238258	095103	113117	212216	185193	135139	113119	096096
	61	,	097097	000000	240248	000000	000000	000000	203207	000000	091095	115117	206216	193193	139141	113123	096096
	62	,	097097	121121	240396	139155	188188	360360	203207	250262	091103	113117	216216	183193	139139	119125	087093
	63	,	097097	121133	248252	139147	188188	360360	207215	238238	095099	113115	206212	183193	133139	119125	096096
	64	,	097097	000000	000000	147155	000000	000000	207207	234238	000000	113115	216216	183193	139141	113123	096096
	65	,	097097	121121	248252	147147	188188	360360	203215	238258	091103	113117	206216	183183	133141	113123	090093
	66	,	097097	121125	248252	139147	188200	356360	207207	238238	091103	113117	216216	183193	133135	105125	087096
	67	,	097097	121133	248252	139155	188200	360360	211215	234258	103103	113115	206216	183193	139139	119125	093096
	68	,	097097	121133	240252	147147	188200	356360	207215	238238	091103	113113	216216	183193	135141	119125	087096
	69	,	097097	121121	248248	147155	188188	360360	207207	238262	091091	115115	206206	183193	133135	119123	090096
	70	,	097097	121125	252396	147147	188188	360360	207211	238238	103103	113115	212216	183193	135139	113113	096096
	71	,	097097	125125	240248	147147	188192	360360	207207	234238	095103	113113	212216	193193	139139	113123	087096
	72	,	097097	125129	240396	139147	188200	356360	203207	238238	095099	115117	206212	193193	139139	107123	087096
	73	,	097097	121133	240240	147155	188188	360360	203207	250262	091091	115117	206216	193193	133139	105119	087087
	74	,	081097	121125	240252	139139	188188	360360	207207	234258	095099	115117	206212	183187	139139	101101	090096
	75	,	081097	129129	240252	139155	188200	360360	207207	234234	099103	115117	206206	183193	139139	101125	096096
	76	,	073081	121121	240252	139139	188188	360360	203211	234234	099099	117119	206206	187187	139139	101123	090090
	77	,	079081	121129	252252	139139	188200	360360	203207	234258	099103	117117	206206	183183	139139	101125	093096
	78	,	097097	121129	240240	139139	188188	360360	207207	234238	099099	113115	206206	185193	139139	101107	090090
	79	,	097097	000000	248252	139139	188188	360360	207207	250258	099103	115117	206206	185193	131139	101101	090090
	80	,	081081	129129	240252	139139	188188	360360	203207	234234	099103	117117	206206	183187	139139	000000	090093
	81	,	081081	121129	240252	139139	188188	360360	207207	234234	095103	113117	206212	189193	139139	101105	090090
	82	,	081097	121129	240240	139139	188188	360360	203207	238238	099099	117117	206212	187187	139139	105125	090096
	83	,	097097	121129	240240	139147	188188	360360	207211	234258	095099	117119	206216	183193	135139	101105	096096
	84	,	081097	129129	240252	155155	200200	360360	207207	234238	095103	113117	206212	183187	139139	101107	096096
	85	,	097097	121121	240252	139139	188200	360360	207207	234234	099099	115115	206206	187189	139139	101125	090090
	86	,	095089	113127	232252	151159	192200	360360	203207	226250	083099	117119	212220	000000	133141	107107	084096
	87	,	097097	121125	240248	147155	188192	360360	207207	238238	091103	115115	216216	193193	139139	101123	090096
	88	,	097081	121129	240252	155155	188200	360360	207207	234258	000000	113113	206212	183193	139139	101109	096096
	89	,	097073	133133	248248	139147	200208	360360	207215	238238	095103	113115	206212	183193	135135	105105	096096
	90	,	097097	121125	248252	139147	188188	360360	207207	234262	091091	113115	216216	193193	139141	123125	096096
	91	,	097097	133133	248252	139147	200208	360360	203215	238238	091095	113117	206212	183183	133135	107125	096096
	92	,	097097	125133	248252	147155	188208	360360	207215	258262	095103	113115	206216	183193	139139	119125	093096
	93	,	097097	121121	248252	139147	188200	360360	207211	234238	091103	113115	206216	183193	133139	119125	096096
	94	,	097097	121129	252252	147147	188188	360360	203207	238238	091103	115117	216216	183193	133139	107123	090096
	95	,	097097	121133	248252	139155	188200	360360	207215	238258	091103	113113	206216	183185	139141	105113	093096
	96	,	097097	133133	248248	139139	188188	360360	207215	238238	091103	113115	206216	191193	135139	107107	090096
