# Supplementary material for: Quantifying dispersal between marine protected areas by a highly mobile species, the bottlenose dolphin, Tursiops truncatus
Source: Ecol Evol. 2018 Aug 23;8(18):9241–58. doi: 10.1002/ece3.4343 (PMC6194238; doi:10.1002/ece3.4343)
Supplement: Supplementary file 4 [file ECE3-8-9241-s004.xlsx]

## Sheet: Sheet1
	D18	D18	D22	D22	Dde59	Dde59	Dde61	Dde61	Dde65	Dde65	Dde66	Dde66	Dde69	Dde69	Dde72	Dde72	GATA098	GATA098	Ttr04	Ttr04	Ttr11	Ttr11	Ttr34	Ttr34	Ttr48	Ttr48	Ttr63	Ttr63	TtruAAT44	TtruAAT44
1	81	89	113	127	228	252	155	159	188	196	360	360	203	211	246	250	91	95	111	117	216	220	183	183	133	135	105	109	96	96
2	81	87	123	125	228	240	155	155	196	200	356	360	211	211	226	234	95	95	111	113	208	212	183	189	131	135	105	111	90	99
3	81	97	113	113	252	252	139	139	188	188	346	346	203	207	238	238	95	99	117	119	206	206	189	193	131	139	101	125	90	96
4	73	81	119	127	252	396	139	147	188	192	354	368	207	211	234	254	99	99	115	119	212	216	185	185	135	139	111	139	93	99
5	87	97	119	129	232	396	155	159	188	200	356	360	207	211	246	254	95	95	115	119	194	214	185	185	131	131	109	135	90	93
6	81	97	113	125	228	252	147	147	188	196	356	360	199	207	238	238	83	95	111	119	210	220	183	185	131	131	105	107	90	96
7	93	95	121	125	228	248	139	151	188	192	356	364	199	215	226	246	91	95	117	117	210	212	183	189	135	137	105	109	84	96
8	81	97	121	121	252	252	139	155	188	200	360	360	203	207	234	238	99	103	115	117	206	206	189	193	131	139	101	123	90	96
9	81	95	129	131	396	396	147	155	188	188	360	360	207	211	238	250	71	95	113	117	206	216	185	185	131	137	105	131	90	93
10	95	97	125	125	228	252	155	155	192	200	346	354	207	215	234	246	95	99	121	123	210	212	183	185	131	135	105	113	84	93
11	75	87	121	125	244	252	147	155	196	200	360	360	199	211	242	254	91	95	117	119	210	210	185	191	131	143	87	107	90	99
12	73	87	125	131	240	252	155	159	192	200	360	360	199	211	242	246	95	99	113	115	210	224	183	191	139	141	105	105	93	99
13	73	89	113	125	252	252	147	155	188	196	352	360	199	207	226	246	71	91	115	117	212	214	183	187	133	133	87	105	90	93
14	81	81	121	121	240	240	139	139	188	188	360	360	203	207	234	234	95	99	115	117	206	212	183	189	139	139	101	101	87	93
15	81	97	113	121	252	252	139	139	188	188	360	360	-9	-9	234	234	99	103	117	117	206	206	183	183	139	139	105	125	90	93
16	81	97	121	129	248	252	139	139	188	200	360	360	207	207	234	234	87	103	117	117	206	206	183	185	139	139	101	101	90	90
17	81	81	121	121	252	252	139	139	188	188	360	360	207	211	234	238	87	95	117	119	206	212	187	189	131	139	101	123	87	90
18	81	97	121	125	240	240	139	147	188	200	360	360	203	207	250	258	95	99	117	117	206	216	187	193	139	139	101	123	90	96
19	97	97	121	121	240	252	139	139	188	200	360	360	203	211	234	234	99	103	115	119	206	212	187	193	139	139	107	125	90	90
20	75	87	121	121	232	232	155	159	200	200	356	360	203	207	234	250	87	91	107	123	210	214	185	193	135	137	105	133	90	102
21	73	73	121	129	240	252	139	155	188	188	360	360	207	211	234	238	95	103	117	119	-9	-9	187	193	135	139	101	125	93	96
22	73	97	121	121	240	240	139	147	188	188	360	360	203	207	234	238	99	99	115	117	206	206	185	187	139	139	101	101	90	93
23	75	75	123	131	232	252	155	155	192	196	360	364	-9	-9	234	242	91	95	113	113	210	210	185	189	131	137	105	105	90	96
24	75	87	113	121	228	232	151	159	188	192	338	360	207	211	246	262	83	99	115	119	212	216	183	193	133	141	87	107	90	96
25	97	97	121	125	240	248	147	155	188	192	360	360	207	211	238	250	91	91	115	115	206	216	183	193	139	139	101	107	87	96
26	97	97	121	129	-9	-9	147	155	188	200	-9	-9	207	211	258	258	99	103	113	115	206	216	183	193	133	141	125	101	87	87
27	81	89	121	125	244	244	147	155	188	200	356	360	215	215	238	246	75	95	117	117	210	220	189	191	135	137	101	107	90	90
28	97	97	121	125	248	396	147	155	188	188	356	360	207	211	238	238	95	103	113	115	212	216	193	193	135	139	107	113	96	96
29	81	81	115	121	404	404	139	139	188	196	340	360	211	211	238	262	67	75	115	121	198	206	183	193	-9	-9	149	143	90	90
30	75	81	113	125	240	252	155	159	200	204	344	364	207	211	226	238	91	95	111	119	210	216	193	193	131	137	109	121	81	87
31	97	97	121	121	248	396	147	147	188	192	356	360	207	207	262	262	99	103	113	113	206	216	193	193	139	139	101	125	96	96
32	97	97	121	121	248	252	147	147	188	192	360	360	203	207	238	238	91	91	113	115	206	206	193	193	139	139	107	119	90	96
33	97	97	121	121	252	252	147	147	188	200	360	360	207	207	238	238	91	103	113	117	216	216	183	183	135	135	105	119	87	96
34	97	97	121	133	240	248	139	155	188	200	360	360	207	215	238	262	95	99	113	115	206	212	185	193	133	139	101	125	96	96
35	97	97	121	121	248	252	147	147	188	188	360	360	203	207	234	238	91	91	115	117	216	216	183	193	133	139	123	125	90	96
36	97	97	121	125	248	396	147	155	188	188	360	360	203	207	234	262	103	103	113	117	216	216	193	193	139	139	123	125	87	96
37	97	97	121	129	252	252	147	155	188	188	360	360	203	203	238	238	95	103	117	117	206	212	187	193	135	139	101	101	93	96
38	97	97	121	121	240	252	139	139	188	188	360	360	207	211	234	234	95	95	115	119	206	212	183	183	139	139	101	101	90	90
39	73	97	125	133	248	396	139	147	188	200	360	360	207	207	234	238	99	103	115	117	206	206	193	193	133	135	105	123	87	96
40	73	97	-9	-9	240	252	-9	-9	-9	-9	-9	-9	207	215	238	262	103	103	113	113	-9	-9	183	193	133	139	107	113	96	96
41	97	97	125	133	248	396	147	147	188	188	360	360	207	211	238	238	91	99	113	115	206	216	183	193	133	135	105	125	96	96
42	97	97	121	121	248	252	139	147	188	192	360	360	203	207	234	238	91	91	113	117	216	216	183	193	133	139	119	123	90	96
43	97	97	121	125	252	396	147	155	188	188	356	360	207	207	238	262	91	99	113	115	206	216	183	193	133	139	113	125	87	96
44	97	97	121	121	248	252	147	155	188	188	360	360	207	215	258	262	91	99	113	113	206	216	183	193	139	139	105	123	93	96
45	73	97	121	125	252	252	147	155	188	188	360	360	207	207	238	238	103	103	113	113	216	216	183	193	135	139	119	121	87	96
46	73	97	121	133	252	396	147	155	188	192	360	360	207	215	238	238	91	103	113	115	206	216	183	193	133	133	107	123	96	96
47	97	97	121	125	240	248	147	147	188	188	356	360	207	211	238	250	95	99	113	115	206	216	183	183	135	139	119	119	87	87
48	97	97	121	121	248	396	147	155	188	200	360	360	207	207	238	262	103	103	113	113	212	216	-9	-9	133	139	113	119	96	96
49	97	73	125	133	248	248	147	147	188	192	360	360	207	207	234	238	91	91	113	117	206	216	185	193	133	139	105	113	90	96
50	97	97	121	121	240	240	147	155	188	188	360	360	207	207	238	262	91	99	113	115	206	206	183	193	133	139	119	123	93	96
51	97	97	121	121	248	252	147	147	188	188	360	360	207	207	238	238	91	103	113	113	216	216	183	193	133	139	119	123	96	96
52	97	97	121	125	240	252	147	155	188	188	356	360	207	207	238	262	-9	-9	113	113	216	216	183	193	139	141	119	123	87	87
53	97	93	121	121	240	252	139	155	188	192	356	360	203	207	238	250	91	99	113	117	206	216	193	193	133	139	123	123	87	96
54	97	97	121	125	252	396	147	155	188	188	360	360	207	211	238	238	95	103	113	115	212	216	183	193	139	139	107	113	93	96
55	97	97	121	133	240	248	139	147	188	188	360	360	203	203	238	250	95	99	117	117	206	216	183	193	135	139	107	125	90	93
56	97	97	125	125	240	248	147	155	188	188	360	360	207	215	238	258	91	103	113	117	206	216	185	185	139	141	105	113	93	96
57	97	97	121	121	240	248	147	155	188	192	360	360	207	207	262	262	91	95	113	113	216	216	183	185	139	139	105	109	96	96
58	97	97	125	133	248	248	139	147	188	192	360	360	207	211	238	238	91	95	115	115	206	212	193	193	135	139	107	119	90	96
59	97	73	125	133	240	252	147	147	188	200	356	360	207	207	238	238	95	103	113	115	212	216	193	193	135	139	109	125	90	96
60	97	97	121	121	248	248	139	139	188	200	360	360	207	207	238	258	95	103	113	117	212	216	185	193	135	139	113	119	96	96
61	97	97	-9	-9	240	248	-9	-9	-9	-9	-9	-9	203	207	-9	-9	91	95	115	117	206	216	193	193	139	141	113	123	96	96
62	97	97	121	121	240	396	139	155	188	188	360	360	203	207	250	262	91	103	113	117	216	216	183	193	139	139	119	125	87	93
63	97	97	121	133	248	252	139	147	188	188	360	360	207	215	238	238	95	99	113	115	206	212	183	193	133	139	119	125	96	96
64	97	97	-9	-9	-9	-9	147	155	-9	-9	-9	-9	207	207	234	238	-9	-9	113	115	216	216	183	193	139	141	113	123	96	96
65	97	97	121	121	248	252	147	147	188	188	360	360	203	215	238	258	91	103	113	117	206	216	183	183	133	141	113	123	90	93
66	97	97	121	125	248	252	139	147	188	200	356	360	207	207	238	238	91	103	113	117	216	216	183	193	133	135	105	125	87	96
67	97	97	121	133	248	252	139	155	188	200	360	360	211	215	234	258	103	103	113	115	206	216	183	193	139	139	119	125	93	96
68	97	97	121	133	240	252	147	147	188	200	356	360	207	215	238	238	91	103	113	113	216	216	183	193	135	141	119	125	87	96
69	97	97	121	121	248	248	147	155	188	188	360	360	207	207	238	262	91	91	115	115	206	206	183	193	133	135	119	123	90	96
70	97	97	121	125	252	396	147	147	188	188	360	360	207	211	238	238	103	103	113	115	212	216	183	193	135	139	113	113	96	96
71	97	97	125	125	240	248	147	147	188	192	360	360	207	207	234	238	95	103	113	113	212	216	193	193	139	139	113	123	87	96
72	97	97	125	129	240	396	139	147	188	200	356	360	203	207	238	238	95	99	115	117	206	212	193	193	139	139	107	123	87	96
73	97	97	121	133	240	240	147	155	188	188	360	360	203	207	250	262	91	91	115	117	206	216	193	193	133	139	105	119	87	87
74	81	97	121	125	240	252	139	139	188	188	360	360	207	207	234	258	95	99	115	117	206	212	183	187	139	139	101	101	90	96
75	81	97	129	129	240	252	139	155	188	200	360	360	207	207	234	234	99	103	115	117	206	206	183	193	139	139	101	125	96	96
76	73	81	121	121	240	252	139	139	188	188	360	360	203	211	234	234	99	99	117	119	206	206	187	187	139	139	101	123	90	90
77	79	81	121	129	252	252	139	139	188	200	360	360	203	207	234	258	99	103	117	117	206	206	183	183	139	139	101	125	93	96
78	97	97	121	129	240	240	139	139	188	188	360	360	207	207	234	238	99	99	113	115	206	206	185	193	139	139	101	107	90	90
79	97	97	-9	-9	248	252	139	139	188	188	360	360	207	207	250	258	99	103	115	117	206	206	185	193	131	139	101	101	90	90
80	81	81	129	129	240	252	139	139	188	188	360	360	203	207	234	234	99	103	117	117	206	206	183	187	139	139	-9	-9	90	93
81	81	81	121	129	240	252	139	139	188	188	360	360	207	207	234	234	95	103	113	117	206	212	189	193	139	139	101	105	90	90
82	81	97	121	129	240	240	139	139	188	188	360	360	203	207	238	238	99	99	117	117	206	212	187	187	139	139	105	125	90	96
83	97	97	121	129	240	240	139	147	188	188	360	360	207	211	234	258	95	99	117	119	206	216	183	193	135	139	101	105	96	96
84	81	97	129	129	240	252	155	155	200	200	360	360	207	207	234	238	95	103	113	117	206	212	183	187	139	139	101	107	96	96
85	97	97	121	121	240	252	139	139	188	200	360	360	207	207	234	234	99	99	115	115	206	206	187	189	139	139	101	125	90	90
86	95	89	113	127	232	252	151	159	192	200	360	360	203	207	226	250	83	99	117	119	212	220	-9	-9	133	141	107	107	84	96
87	97	97	121	125	240	248	147	155	188	192	360	360	207	207	238	238	91	103	115	115	216	216	193	193	139	139	101	123	90	96
88	97	81	121	129	240	252	155	155	188	200	360	360	207	207	234	258	-9	-9	113	113	206	212	183	193	139	139	101	109	96	96
89	97	73	133	133	248	248	139	147	200	208	360	360	207	215	238	238	95	103	113	115	206	212	183	193	135	135	105	105	96	96
90	97	97	121	125	248	252	139	147	188	188	360	360	207	207	234	262	91	91	113	115	216	216	193	193	139	141	123	125	96	96
91	97	97	133	133	248	252	139	147	200	208	360	360	203	215	238	238	91	95	113	117	206	212	183	183	133	135	107	125	96	96
92	97	97	125	133	248	252	147	155	188	208	360	360	207	215	258	262	95	103	113	115	206	216	183	193	139	139	119	125	93	96
93	97	97	121	121	248	252	139	147	188	200	360	360	207	211	234	238	91	103	113	115	206	216	183	193	133	139	119	125	96	96
94	97	97	121	129	252	252	147	147	188	188	360	360	203	207	238	238	91	103	115	117	216	216	183	193	133	139	107	123	90	96
95	97	97	121	133	248	252	139	155	188	200	360	360	207	215	238	258	91	103	113	113	206	216	183	185	139	141	105	113	93	96
96	97	97	133	133	248	248	139	139	188	188	360	360	207	215	238	238	91	103	113	115	206	216	191	193	135	139	107	107	90	96
