# Supplementary material for: Quantifying dispersal between marine protected areas by a highly mobile species, the bottlenose dolphin, Tursiops truncatus
Source: Ecol Evol. 2018 Aug 23;8(18):9241–58. doi: 10.1002/ece3.4343 (PMC6194238; doi:10.1002/ece3.4343)
Supplement: Supplementary file 5 [file ECE3-8-9241-s005.xlsx]

## Sheet: Sheet1
ID	X	Y	D18	D18	D22	D22	Dde59	Dde59	Dde61	Dde61	Dde65	Dde65	Dde66	Dde66	Dde69	Dde69	Dde72	Dde72	GATA098	GATA098	Ttr04	Ttr04	Ttr11	Ttr11	Ttr34	Ttr34	Ttr48	Ttr48	Ttr63	Ttr63	TtruAAT44	TtruAAT44
1	52.5823	-9.69453	97	97	121	121	248	396	147	147	188	192	356	360	207	207	262	262	99	103	113	113	206	216	193	193	139	139	101	125	96	96
2	52.5801	-9.69814	97	97	121	121	248	252	147	147	188	192	360	360	203	207	238	238	91	91	113	115	206	206	193	193	139	139	107	119	90	96
3	52.581	-9.69496	97	97	121	121	252	252	147	147	188	200	360	360	207	207	238	238	91	103	113	117	216	216	183	183	135	135	105	119	87	96
4	52.608	-9.51395	97	97	121	133	240	248	139	155	188	200	360	360	207	215	238	262	95	99	113	115	206	212	185	193	133	139	101	125	96	96
5	52.6079	-9.51498	97	97	121	121	248	252	147	147	188	188	360	360	203	207	234	238	91	91	115	117	216	216	183	193	133	139	123	125	90	96
6	52.6075	-9.51386	97	97	121	125	248	396	147	155	188	188	360	360	203	207	234	262	103	103	113	117	216	216	193	193	139	139	123	125	87	96
7	52.5607	-9.79033	97	97	121	125	240	248	147	155	188	192	360	360	207	207	238	238	91	103	115	115	216	216	193	193	139	139	101	123	90	96
8	52.5532	-9.78399	97	81	121	129	240	252	155	155	188	200	360	360	207	207	234	258	-9	-9	113	113	206	212	183	193	139	139	101	109	96	96
9	52.511	-9.80466	97	73	133	133	248	248	139	147	200	208	360	360	207	215	238	238	95	103	113	115	206	212	183	193	135	135	105	105	96	96
10	52.5637	-9.77807	97	97	121	125	248	252	139	147	188	188	360	360	207	207	234	262	91	91	113	115	216	216	193	193	139	141	123	125	96	96
11	52.5538	-9.79462	97	97	133	133	248	252	139	147	200	208	360	360	203	215	238	238	91	95	113	117	206	212	183	183	133	135	107	125	96	96
12	52.5864	-9.318	97	97	125	133	248	252	147	155	188	208	360	360	207	215	258	262	95	103	113	115	206	216	183	193	139	139	119	125	93	96
13	52.5949	-9.37611	97	97	121	121	248	252	139	147	188	200	360	360	207	211	234	238	91	103	113	115	206	216	183	193	133	139	119	125	96	96
14	52.5903	-9.41099	97	97	121	129	252	252	147	147	188	188	360	360	203	207	238	238	91	103	115	117	216	216	183	193	133	139	107	123	90	96
15	52.5975	-9.43359	97	97	121	133	248	252	139	155	188	200	360	360	207	215	238	258	91	103	113	113	206	216	183	185	139	141	105	113	93	96
16	52.5633	-9.79529	73	97	125	133	248	396	139	147	188	200	360	360	207	207	234	238	99	103	115	117	206	206	193	193	133	135	105	123	87	96
17	52.5114	-9.8164	73	97	-9	-9	240	252	-9	-9	-9	-9	-9	-9	207	215	238	262	103	103	113	113	-9	-9	183	193	133	139	107	113	96	96
18	52.5818	-9.69452	97	97	125	133	248	396	147	147	188	188	360	360	207	211	238	238	91	99	113	115	206	216	183	193	133	135	105	125	96	96
19	52.5251	-9.75351	97	97	121	121	248	252	139	147	188	192	360	360	203	207	234	238	91	91	113	117	216	216	183	193	133	139	119	123	90	96
20	52.5268	-9.78476	97	97	121	125	252	396	147	155	188	188	356	360	207	207	238	262	91	99	113	115	206	216	183	193	133	139	113	125	87	96
21	52.5724	-9.71124	97	97	121	121	248	252	147	155	188	188	360	360	207	215	258	262	91	99	113	113	206	216	183	193	139	139	105	123	93	96
22	52.5597	-9.81149	73	97	121	125	252	252	147	155	188	188	360	360	207	207	238	238	103	103	113	113	216	216	183	193	135	139	119	121	87	96
23	52.5635	-9.81156	73	97	121	133	252	396	147	155	188	192	360	360	207	215	238	238	91	103	113	115	206	216	183	193	133	133	107	123	96	96
24	52.5567	-9.80063	97	97	121	125	240	248	147	147	188	188	356	360	207	211	238	250	95	99	113	115	206	216	183	183	135	139	119	119	87	87
25	52.5116	-9.8063	97	97	121	121	248	396	147	155	188	200	360	360	207	207	238	262	103	103	113	113	212	216	-9	-9	133	139	113	119	96	96
26	52.5431	-9.7226	97	73	125	133	248	248	147	147	188	192	360	360	207	207	234	238	91	91	113	117	206	216	185	193	133	139	105	113	90	96
27	52.5538	-9.80923	97	97	121	121	240	240	147	155	188	188	360	360	207	207	238	262	91	99	113	115	206	206	183	193	133	139	119	123	93	96
28	52.5441	-9.81227	97	97	121	121	248	252	147	147	188	188	360	360	207	207	238	238	91	103	113	113	216	216	183	193	133	139	119	123	96	96
29	52.5394	-9.8134	97	97	121	125	240	252	147	155	188	188	356	360	207	207	238	262	-9	-9	113	113	216	216	183	193	139	141	119	123	87	87
30	52.5225	-9.80892	97	93	121	121	240	252	139	155	188	192	356	360	203	207	238	250	91	99	113	117	206	216	193	193	133	139	123	123	87	96
31	52.5245	-9.79842	97	97	121	125	252	396	147	155	188	188	360	360	207	211	238	238	95	103	113	115	212	216	183	193	139	139	107	113	93	96
32	52.5371	-9.80221	97	97	121	133	240	248	139	147	188	188	360	360	203	203	238	250	95	99	117	117	206	216	183	193	135	139	107	125	90	93
33	52.5245	-9.79842	97	97	125	125	240	248	147	155	188	188	360	360	207	215	238	258	91	103	113	117	206	216	185	185	139	141	105	113	93	96
34	52.5335	-9.81992	97	97	121	121	240	248	147	155	188	192	360	360	207	207	262	262	91	95	113	113	216	216	183	185	139	139	105	109	96	96
35	52.5438	-9.83281	97	97	125	133	248	248	139	147	188	192	360	360	207	211	238	238	91	95	115	115	206	212	193	193	135	139	107	119	90	96
36	52.5564	-9.84858	97	73	125	133	240	252	147	147	188	200	356	360	207	207	238	238	95	103	113	115	212	216	193	193	135	139	109	125	90	96
37	52.5874	-9.34364	97	97	121	121	248	248	139	139	188	200	360	360	207	207	238	258	95	103	113	117	212	216	185	193	135	139	113	119	96	96
38	52.5462	-9.78612	97	97	-9	-9	240	248	-9	-9	-9	-9	-9	-9	203	207	-9	-9	91	95	115	117	206	216	193	193	139	141	113	123	96	96
39	52.512	-9.78438	97	97	121	121	240	396	139	155	188	188	360	360	203	207	250	262	91	103	113	117	216	216	183	193	139	139	119	125	87	93
40	52.5044	-9.76361	97	97	121	133	248	252	139	147	188	188	360	360	207	215	238	238	95	99	113	115	206	212	183	193	133	139	119	125	96	96
41	52.5185	-9.7639	97	97	-9	-9	-9	-9	147	155	-9	-9	-9	-9	207	207	234	238	-9	-9	113	115	216	216	183	193	139	141	113	123	96	96
42	52.5303	-9.69569	97	97	121	121	248	252	147	147	188	188	360	360	203	215	238	258	91	103	113	117	206	216	183	183	133	141	113	123	90	93
43	52.585	-9.64147	97	97	121	125	248	252	139	147	188	200	356	360	207	207	238	238	91	103	113	117	216	216	183	193	133	135	105	125	87	96
44	52.5337	-9.74638	97	97	121	133	248	252	139	155	188	200	360	360	211	215	234	258	103	103	113	115	206	216	183	193	139	139	119	125	93	96
45	52.5469	-9.77259	97	97	121	133	240	252	147	147	188	200	356	360	207	215	238	238	91	103	113	113	216	216	183	193	135	141	119	125	87	96
46	52.5597	-9.81021	97	97	121	121	248	248	147	155	188	188	360	360	207	207	238	262	91	91	115	115	206	206	183	193	133	135	119	123	90	96
47	51.8468	-8.27794	97	97	121	125	252	396	147	147	188	188	360	360	207	211	238	238	103	103	113	115	212	216	183	193	135	139	113	113	96	96
48	51.8493	-8.24806	97	97	125	125	240	248	147	147	188	192	360	360	207	207	234	238	95	103	113	113	212	216	193	193	139	139	113	123	87	96
49	51.8337	-8.24748	97	97	125	129	240	396	139	147	188	200	356	360	203	207	238	238	95	99	115	117	206	212	193	193	139	139	107	123	87	96
50	51.8185	-8.28286	97	97	121	133	240	240	147	155	188	188	360	360	203	207	250	262	91	91	115	117	206	216	193	193	133	139	105	119	87	87
51	53.4617	-10.1024	81	97	121	125	240	252	139	139	188	188	360	360	207	207	234	258	95	99	115	117	206	212	183	187	139	139	101	101	90	96
52	53.4819	-10.1397	81	97	129	129	240	252	139	155	188	200	360	360	207	207	234	234	99	103	115	117	206	206	183	193	139	139	101	125	96	96
53	53.4795	-10.1384	73	81	121	121	240	252	139	139	188	188	360	360	203	211	234	234	99	99	117	119	206	206	187	187	139	139	101	123	90	90
54	53.5696	-10.1371	79	81	121	129	252	252	139	139	188	200	360	360	203	207	234	258	99	103	117	117	206	206	183	183	139	139	101	125	93	96
55	53.5703	-10.1519	97	97	121	129	240	240	139	139	188	188	360	360	207	207	234	238	99	99	113	115	206	206	185	193	139	139	101	107	90	90
56	53.5663	-10.1292	97	97	-9	-9	248	252	139	139	188	188	360	360	207	207	250	258	99	103	115	117	206	206	185	193	131	139	101	101	90	90
57	53.5708	-10.133	81	81	129	129	240	252	139	139	188	188	360	360	203	207	234	234	99	103	117	117	206	206	183	187	139	139	-9	-9	90	93
58	53.5566	-10.197	81	81	121	129	240	252	139	139	188	188	360	360	207	207	234	234	95	103	113	117	206	212	189	193	139	139	101	105	90	90
59	54.2929	-9.91028	81	97	121	129	240	240	139	139	188	188	360	360	203	207	238	238	99	99	117	117	206	212	187	187	139	139	105	125	90	96
60	54.2354	-9.89701	97	97	121	129	240	240	139	147	188	188	360	360	207	211	234	258	95	99	117	119	206	216	183	193	135	139	101	105	96	96
61	54.2457	-9.89095	81	97	129	129	240	252	155	155	200	200	360	360	207	207	234	238	95	103	113	117	206	212	183	187	139	139	101	107	96	96
62	53.7522	-9.92456	97	97	121	121	240	252	139	139	188	200	360	360	207	207	234	234	99	99	115	115	206	206	187	189	139	139	101	125	90	90
63	54.2466	-9.1826	81	81	121	121	240	240	139	139	188	188	360	360	203	207	234	234	95	99	115	117	206	212	183	189	139	139	101	101	87	93
64	54.6082	-8.43557	81	81	121	121	252	252	139	139	188	188	360	360	207	211	234	238	87	95	117	119	206	212	187	189	131	139	101	123	87	90
65	54.6008	-8.48702	81	97	121	125	240	240	139	147	188	200	360	360	203	207	250	258	95	99	117	117	206	216	187	193	139	139	101	123	90	96
66	54.0803	-10.119	97	97	121	129	252	252	147	155	188	188	360	360	203	203	238	238	95	103	117	117	206	212	187	193	135	139	101	101	93	96
67	54.5943	-8.43343	73	97	121	121	240	240	139	147	188	188	360	360	203	207	234	238	99	99	115	117	206	206	185	187	139	139	101	101	90	93
68	54.6158	-8.53335	97	97	121	121	240	252	139	139	188	200	360	360	203	211	234	234	99	103	115	119	206	212	187	193	139	139	107	125	90	90
69	54.2389	-9.17332	81	97	113	121	252	252	139	139	188	188	360	360	-9	-9	234	234	99	103	117	117	206	206	183	183	139	139	105	125	90	93
70	54.6079	-8.47415	73	73	121	129	240	252	139	155	188	188	360	360	207	211	234	238	95	103	117	119	-9	-9	187	193	135	139	101	125	93	96
71	54.0826	-10.1401	97	97	121	121	240	252	139	139	188	188	360	360	207	211	234	234	95	95	115	119	206	212	183	183	139	139	101	101	90	90
72	54.2683	-9.19342	81	97	121	129	248	252	139	139	188	200	360	360	207	207	234	234	87	103	117	117	206	206	183	185	139	139	101	101	90	90
