# Supplementary material for: Quantifying dispersal between marine protected areas by a highly mobile species, the bottlenose dolphin, Tursiops truncatus
Source: Ecol Evol. 2018 Aug 23;8(18):9241–58. doi: 10.1002/ece3.4343 (PMC6194238; doi:10.1002/ece3.4343)
Supplement: Supplementary file 6 [file ECE3-8-9241-s006.xlsx]

## Sheet: Encounters biopsied
Date	Enc	Area	Site	ID	Long	Lat
1996-07-16	6	6	Shannon	136	-9.7	52.575
1996-07-16	7	6	Shannon	18	-9.73334	52.575
1996-07-16	7	6	Shannon	29	-9.73334	52.575
1996-07-16	8	6	Shannon	56	-9.69167	52.58
1996-08-03	12	6	Shannon	1	-9.68668	52.5284
1996-08-03	13	6	Shannon	72	-9.74167	52.5433
1996-08-03	14	6	Shannon	1	-9.74167	52.5433
1996-08-03	14	6	Shannon	29	-9.74167	52.5433
1996-08-03	14	6	Shannon	72	-9.74167	52.5433
1996-08-13	155	6	Shannon	139	-9.64334	52.6116
1996-08-13	156	6	Shannon	155	-9.64222	52.5972
1996-08-13	158	6	Shannon	155	-9.69526	52.6049
1996-08-13	160	6	Shannon	18	-9.70603	52.5778
1996-08-13	160	6	Shannon	72	-9.70603	52.5778
1996-08-13	161	6	Shannon	72	-9.67355	52.591
1996-08-13	161	6	Shannon	155	-9.67355	52.591
1996-08-15	164	6	Shannon	18	-9.6825	52.5807
1996-08-15	164	6	Shannon	155	-9.6825	52.5807
1996-09-04	19	6	Shannon	18	-9.76666	52.575
1996-09-04	20	6	Shannon	18	-9.76333	52.575
1996-09-04	20	6	Shannon	139	-9.76333	52.575
1996-09-08	31	6	Shannon	1	-9.61673	52.599
1996-09-08	32	6	Shannon	29	-9.61788	52.599
1996-09-08	32	6	Shannon	72	-9.61788	52.599
1996-09-08	32	6	Shannon	155	-9.61788	52.599
1996-12-11	168	6	Shannon	1	-9.69784	52.5776
1996-12-11	168	6	Shannon	29	-9.69784	52.5776
1997-01-21	36	6	Shannon	222	-9.72902	52.5664
1997-03-21	37	6	Shannon	155	-9.61105	52.5891
1997-05-02	43	6	Shannon	72	-9.69419	52.5341
1997-05-17	45	6	Shannon	72	-9.76663	52.5445
1997-05-27	50	6	Shannon	155	-9.4544	52.8875
1997-05-27	53	6	Shannon	29	-9.71636	52.5187
1997-05-27	53	6	Shannon	244	-9.71636	52.5187
1997-06-16	55	6	Shannon	56	-9.65857	52.5815
1997-06-16	57	6	Shannon	18	-9.6982	52.5316
1997-06-16	59	6	Shannon	244	-9.70267	52.569
1997-06-23	62	6	Shannon	155	-9.46889	52.5869
1997-07-04	65	6	Shannon	136	-9.45417	52.5861
1997-07-04	66	6	Shannon	136	-9.45139	52.5864
1997-07-05	69	6	Shannon	56	-9.68387	52.5466
1997-07-05	70	6	Shannon	56	-9.66107	52.5842
1997-07-08	74	6	Shannon	279	-9.79167	52.5334
1997-07-08	74	6	Shannon	282	-9.79167	52.5334
1997-07-08	76	6	Shannon	222	-9.69861	52.5681
1997-07-18	80	6	Shannon	155	-9.64274	52.5853
1997-07-18	82	6	Shannon	244	-9.66635	52.5792
1997-07-18	84	6	Shannon	29	-9.712	52.5441
1997-07-18	85	6	Shannon	56	-9.75027	52.5531
1997-07-18	85	6	Shannon	222	-9.75027	52.5531
1997-07-18	86	6	Shannon	56	-9.75856	52.5668
1997-07-22	91	6	Shannon	72	-9.78263	52.5012
1997-07-22	94	6	Shannon	29	-9.81088	52.5616
1997-07-22	94	6	Shannon	244	-9.81088	52.5616
1997-07-22	96	6	Shannon	244	-9.69235	52.5812
1997-08-18	97	6	Shannon	155	-9.17111	52.6033
1997-08-18	98	6	Shannon	155	-9.17111	52.6033
1997-08-22	100	6	Shannon	18	-9.79039	52.5285
1997-08-23	105	6	Shannon	56	-9.77656	52.5191
1997-08-23	105	6	Shannon	222	-9.77656	52.5191
1997-08-23	106	6	Shannon	155	-9.67205	52.575
1997-08-24	112	6	Shannon	72	-9.77237	52.5135
1997-08-24	114	6	Shannon	155	-9.68832	52.5117
1997-08-24	115	6	Shannon	244	-9.68692	52.5612
1997-09-10	116	6	Shannon	29	-9.68989	52.5427
1997-09-10	116	6	Shannon	139	-9.68989	52.5427
1997-09-11	117	6	Shannon	1	-9.67891	52.5561
1997-09-11	117	6	Shannon	72	-9.67891	52.5561
1997-09-11	118	6	Shannon	29	-9.69114	52.543
1997-09-11	118	6	Shannon	155	-9.69114	52.543
1997-09-11	118	6	Shannon	244	-9.69114	52.543
1997-09-11	119	6	Shannon	29	-9.73048	52.5567
1997-09-11	119	6	Shannon	139	-9.73048	52.5567
1997-09-11	119	6	Shannon	155	-9.73048	52.5567
1997-10-25	122	6	Shannon	1	-9.78001	52.5333
1997-10-25	122	6	Shannon	18	-9.78001	52.5333
1997-10-25	122	6	Shannon	29	-9.78001	52.5333
1997-10-25	122	6	Shannon	244	-9.78001	52.5333
1997-11-26	123	6	Shannon	1	-9.78101	52.5202
1997-11-26	123	6	Shannon	18	-9.78101	52.5202
1997-11-26	123	6	Shannon	244	-9.78101	52.5202
1998-03-22	127	6	Shannon	72	-9.79701	52.5298
1998-03-22	127	6	Shannon	244	-9.79701	52.5298
1998-05-14	129	6	Shannon	1	-9.725	52.5583
1998-05-14	129	6	Shannon	29	-9.725	52.5583
1998-05-14	129	6	Shannon	29	-9.725	52.5583
1998-05-14	129	6	Shannon	72	-9.725	52.5583
1998-05-17	132	6	Shannon	155	-9.42972	52.5953
1998-05-17	133	6	Shannon	1	-9.77944	52.505
1998-05-17	133	6	Shannon	72	-9.77944	52.505
1998-08-18	136	6	Shannon	18	-9.61956	52.5914
1998-08-22	138	6	Shannon	222	-9.67084	52.5808
1998-08-27	142	6	Shannon	1	-9.68165	52.5792
1998-08-27	142	6	Shannon	29	-9.68165	52.5792
1998-08-27	142	6	Shannon	56	-9.68165	52.5792
1998-08-27	143	6	Shannon	18	-9.76346	52.5383
1998-08-27	143	6	Shannon	72	-9.76346	52.5383
1998-08-27	143	6	Shannon	244	-9.76346	52.5383
1998-08-27	144	6	Shannon	155	-9.59507	52.5915
1998-08-28	146	6	Shannon	244	-9.76246	52.5575
1998-08-28	148	6	Shannon	56	-9.75222	52.5621
1998-08-28	149	6	Shannon	1	-9.75206	52.565
1998-08-29	153	6	Shannon	72	-9.68959	52.5658
1998-08-29	154	6	Shannon	155	-9.3686	52.6025
1999-06-24	172	6	Shannon	72	-9.63142	52.5857
1999-07-09	178	6	Shannon	56	-9.63748	52.5888
1999-07-09	179	6	Shannon	155	-9.66346	52.5797
2001-02-17	182	6	Shannon	136	-9.78625	52.5694
2001-02-17	185	6	Shannon	155	-9.44728	52.6036
2001-07-08	188	6	Shannon	282	-9.66909	52.5748
2001-07-08	188	6	Shannon	402	-9.66909	52.5748
2001-07-08	189	6	Shannon	403	-9.73805	52.5131
2001-07-09	190	6	Shannon	136	-9.69409	52.5837
2001-07-26	194	6	Shannon	1	-9.7841	52.5332
2001-07-26	194	6	Shannon	18	-9.7841	52.5332
2001-07-26	194	6	Shannon	139	-9.7841	52.5332
2001-07-26	194	6	Shannon	244	-9.7841	52.5332
2001-07-26	194	6	Shannon	402	-9.7841	52.5332
2001-07-28	198	6	Shannon	136	-9.35508	52.592
2001-07-28	199	6	Shannon	18	-9.60332	52.5896
2001-07-28	199	6	Shannon	56	-9.60332	52.5896
2001-07-28	200	6	Shannon	18	-9.60332	52.5896
2001-07-28	200	6	Shannon	56	-9.60332	52.5896
2001-07-31	205	6	Shannon	136	-9.47095	52.595
2001-08-17	206	6	Shannon	136	-9.40359	52.5902
2001-08-17	207	6	Shannon	419	-9.67603	52.5743
2001-08-17	208	6	Shannon	29	-9.69192	52.5137
2001-08-17	209	6	Shannon	405	-9.7616	52.4998
2001-08-17	210	6	Shannon	1	-9.73369	52.5671
2001-08-17	210	6	Shannon	139	-9.73369	52.5671
2001-09-06	211	6	Shannon	405	-9.77251	52.5264
2001-09-10	9005	1	Brandon Bay	279	-10.0044	52.3366
2001-09-10	9005	1	Brandon Bay	282	-10.0044	52.3366
2001-09-10	9005	1	Brandon Bay	402	-10.0044	52.3366
2001-09-10	9005	1	Brandon Bay	403	-10.0044	52.3366
2001-09-10	9005	1	Brandon Bay	405	-10.0044	52.3366
2001-09-22	212	6	Shannon	18	-9.45957	52.5974
2001-09-22	212	6	Shannon	56	-9.45957	52.5974
2001-09-22	213	6	Shannon	403	-9.68905	52.5723
2001-09-22	213	6	Shannon	405	-9.68905	52.5723
2001-09-22	215	6	Shannon	222	-9.78442	52.5477
2001-10-28	218	6	Shannon	56	-9.64006	52.591
2001-12-19	222	6	Shannon	155	-9.35938	52.5913
2001-12-19	222	6	Shannon	419	-9.35938	52.5913
2002-07-16	231	6	Shannon	279	-9.69459	52.5336
2002-07-16	231	6	Shannon	405	-9.69459	52.5336
2002-07-16	232	6	Shannon	139	-9.7698	52.5651
2002-07-17	234	6	Shannon	72	-9.65071	52.5878
2002-07-17	234	6	Shannon	433	-9.65071	52.5878
2002-07-17	237	6	Shannon	56	-9.70245	52.5774
2002-08-05	238	6	Shannon	419	-9.62765	52.5907
2002-08-05	239	6	Shannon	1	-9.75228	52.501
2002-08-05	239	6	Shannon	18	-9.75228	52.501
2002-08-05	239	6	Shannon	29	-9.75228	52.501
2002-08-05	239	6	Shannon	72	-9.75228	52.501
2002-08-05	239	6	Shannon	136	-9.75228	52.501
2002-08-05	239	6	Shannon	155	-9.75228	52.501
2002-08-05	239	6	Shannon	222	-9.75228	52.501
2002-08-05	239	6	Shannon	433	-9.75228	52.501
2002-08-22	243	6	Shannon	136	-9.68942	52.56
2002-09-04	246	6	Shannon	136	-9.46648	52.6049
2002-09-04	247	6	Shannon	1	-9.78059	52.5496
2002-09-04	247	6	Shannon	18	-9.78059	52.5496
2002-09-04	247	6	Shannon	282	-9.78059	52.5496
2002-09-04	247	6	Shannon	403	-9.78059	52.5496
2002-09-04	247	6	Shannon	405	-9.78059	52.5496
2002-09-04	247	6	Shannon	448	-9.78059	52.5496
2002-09-16	248	6	Shannon	419	-9.67649	52.5601
2002-09-21	9012	2	Connemara	1153	-9.95092	52.7192
2003-07-05	251	6	Shannon	72	-9.69304	52.5807
2003-07-05	254	6	Shannon	1	-9.78244	52.5425
2003-07-05	254	6	Shannon	402	-9.78244	52.5425
2003-07-05	254	6	Shannon	405	-9.78244	52.5425
2003-07-05	256	6	Shannon	1	-9.78281	52.5144
2003-07-05	256	6	Shannon	405	-9.78281	52.5144
2003-07-05	258	6	Shannon	29	-9.73094	52.5108
2003-07-05	258	6	Shannon	403	-9.73094	52.5108
2003-07-05	260	6	Shannon	136	-9.51856	52.5933
2003-08-04	261	6	Shannon	18	-9.74289	52.5585
2003-08-04	261	6	Shannon	405	-9.74289	52.5585
2003-08-04	262	6	Shannon	29	-9.68553	52.5173
2003-08-04	262	6	Shannon	72	-9.68553	52.5173
2003-08-05	266	6	Shannon	222	-9.76844	52.5511
2003-08-05	266	6	Shannon	448	-9.76844	52.5511
2003-08-05	266	6	Shannon	453	-9.76844	52.5511
2003-08-05	267	6	Shannon	18	-9.75141	52.5335
2003-08-05	267	6	Shannon	244	-9.75141	52.5335
2003-08-05	267	6	Shannon	282	-9.75141	52.5335
2003-08-05	268	6	Shannon	29	-9.6868	52.5254
2003-08-05	268	6	Shannon	72	-9.6868	52.5254
2003-08-05	271	6	Shannon	279	-9.69672	52.5393
2003-08-06	276	6	Shannon	1	-9.73136	52.5707
2003-08-06	276	6	Shannon	18	-9.73136	52.5707
2003-08-06	276	6	Shannon	139	-9.73136	52.5707
2003-08-06	277	6	Shannon	18	-9.81329	52.532
2003-08-06	277	6	Shannon	244	-9.81329	52.532
2003-08-06	277	6	Shannon	448	-9.81329	52.532
2003-08-07	278	6	Shannon	18	-9.72554	52.5709
2003-08-07	278	6	Shannon	72	-9.72554	52.5709
2003-08-07	278	6	Shannon	155	-9.72554	52.5709
2003-08-07	278	6	Shannon	244	-9.72554	52.5709
2003-08-07	279	6	Shannon	402	-9.77134	52.5227
2003-08-07	279	6	Shannon	403	-9.77134	52.5227
2003-08-07	279	6	Shannon	405	-9.77134	52.5227
2003-08-07	279	6	Shannon	453	-9.77134	52.5227
2003-08-07	280	6	Shannon	56	-9.75495	52.5542
2003-08-07	280	6	Shannon	468	-9.75495	52.5542
2003-08-07	281	6	Shannon	29	-9.75609	52.5563
2003-08-07	281	6	Shannon	282	-9.75609	52.5563
2003-08-07	281	6	Shannon	453	-9.75609	52.5563
2003-08-08	283	6	Shannon	29	-9.77524	52.5489
2003-08-10	286	6	Shannon	56	-9.66183	52.5792
2003-08-10	286	6	Shannon	139	-9.66183	52.5792
2003-08-10	286	6	Shannon	244	-9.66183	52.5792
2003-08-10	286	6	Shannon	433	-9.66183	52.5792
2003-08-11	288	6	Shannon	136	-9.42058	52.5924
2003-08-11	289	6	Shannon	136	-9.4361	52.5846
2003-08-11	289	6	Shannon	419	-9.4361	52.5846
2003-08-11	290	6	Shannon	279	-9.78929	52.5252
2003-08-11	290	6	Shannon	282	-9.78929	52.5252
2003-08-11	290	6	Shannon	405	-9.78929	52.5252
2003-08-11	291	6	Shannon	282	-9.79704	52.518
2003-08-11	291	6	Shannon	402	-9.79704	52.518
2003-08-11	291	6	Shannon	405	-9.79704	52.518
2003-08-11	292	6	Shannon	29	-9.8191	52.5353
2003-08-11	292	6	Shannon	222	-9.8191	52.5353
2003-08-11	292	6	Shannon	403	-9.8191	52.5353
2003-08-11	292	6	Shannon	453	-9.8191	52.5353
2003-08-11	292	6	Shannon	468	-9.8191	52.5353
2003-08-12	294	6	Shannon	419	-9.65829	52.5811
2003-08-12	295	6	Shannon	18	-9.68695	52.5236
2003-08-12	296	6	Shannon	279	-9.78451	52.5338
2003-08-12	296	6	Shannon	279	-9.78451	52.5338
2003-08-12	296	6	Shannon	282	-9.78451	52.5338
2003-08-12	296	6	Shannon	282	-9.78451	52.5338
2003-08-12	296	6	Shannon	402	-9.78451	52.5338
2003-08-12	296	6	Shannon	403	-9.78451	52.5338
2003-08-12	296	6	Shannon	405	-9.78451	52.5338
2003-08-12	296	6	Shannon	453	-9.78451	52.5338
2003-08-13	300	6	Shannon	1	-9.79527	52.5429
2003-08-13	300	6	Shannon	18	-9.79527	52.5429
2003-08-13	300	6	Shannon	222	-9.79527	52.5429
2003-08-13	300	6	Shannon	244	-9.79527	52.5429
2003-08-13	300	6	Shannon	282	-9.79527	52.5429
2003-08-13	300	6	Shannon	468	-9.79527	52.5429
2003-08-15	301	6	Shannon	18	-9.73046	52.5753
2003-08-15	303	6	Shannon	72	-9.69244	52.523
2003-08-15	305	6	Shannon	136	-9.48536	52.6136
2003-08-16	306	6	Shannon	139	-9.73308	52.5624
2003-08-16	306	6	Shannon	279	-9.73308	52.5624
2003-08-16	306	6	Shannon	402	-9.73308	52.5624
2003-08-16	306	6	Shannon	402	-9.73308	52.5624
2003-08-16	306	6	Shannon	402	-9.73308	52.5624
2003-08-16	306	6	Shannon	403	-9.73308	52.5624
2003-08-16	306	6	Shannon	405	-9.73308	52.5624
2003-08-16	306	6	Shannon	453	-9.73308	52.5624
2003-08-16	308	6	Shannon	18	-9.6979	52.5114
2003-08-16	308	6	Shannon	56	-9.6979	52.5114
2003-09-16	309	6	Shannon	279	-9.72915	52.566
2003-09-16	309	6	Shannon	282	-9.72915	52.566
2003-09-16	310	6	Shannon	402	-9.73999	52.5678
2003-09-16	310	6	Shannon	405	-9.73999	52.5678
2003-09-16	310	6	Shannon	453	-9.73999	52.5678
2003-09-16	310	6	Shannon	468	-9.73999	52.5678
2003-09-16	311	6	Shannon	419	-9.68767	52.5237
2003-09-21	313	6	Shannon	1	-9.72812	52.5635
2003-09-21	313	6	Shannon	18	-9.72812	52.5635
2003-09-21	313	6	Shannon	56	-9.72812	52.5635
2003-09-21	313	6	Shannon	72	-9.72812	52.5635
2003-09-21	313	6	Shannon	139	-9.72812	52.5635
2003-09-21	313	6	Shannon	222	-9.72812	52.5635
2003-09-21	313	6	Shannon	244	-9.72812	52.5635
2003-09-21	313	6	Shannon	405	-9.72812	52.5635
2003-09-21	314	6	Shannon	72	-9.68543	52.5361
2005-08-27	317	6	Shannon	279	-9.73766	52.5826
2005-08-27	317	6	Shannon	282	-9.73766	52.5826
2005-08-27	317	6	Shannon	405	-9.73766	52.5826
2005-08-27	318	6	Shannon	1	-9.79083	52.561
2005-08-27	318	6	Shannon	18	-9.7845	52.5536
2005-08-27	318	6	Shannon	56	-9.7845	52.5536
2005-08-27	318	6	Shannon	139	-9.7845	52.5536
2005-08-30	319	6	Shannon	18	-9.78034	52.5485
2005-08-30	321	6	Shannon	539	-9.7094	52.5289
2005-08-30	323	6	Shannon	282	-9.75731	52.5502
2005-08-30	323	6	Shannon	402	-9.75731	52.5502
2005-08-30	323	6	Shannon	433	-9.75731	52.5502
2005-08-30	323	6	Shannon	453	-9.75731	52.5502
2005-08-30	324	6	Shannon	56	-9.78942	52.5506
2005-08-30	324	6	Shannon	244	-9.78942	52.5506
2005-08-30	325	6	Shannon	56	-9.78034	52.5485
2005-08-30	325	6	Shannon	72	-9.78034	52.5485
2005-09-05	329	6	Shannon	139	-9.79823	52.5616
2005-09-05	329	6	Shannon	244	-9.79823	52.5616
2005-09-05	329	6	Shannon	405	-9.79823	52.5616
2005-09-06	330	6	Shannon	1	-9.78383	52.5486
2005-09-06	331	6	Shannon	1	-9.80516	52.5113
2005-09-06	331	6	Shannon	18	-9.80516	52.5113
2005-09-06	331	6	Shannon	29	-9.80516	52.5113
2005-09-06	331	6	Shannon	603	-9.80516	52.5113
2005-09-06	334	6	Shannon	448	-9.74522	52.5676
2005-09-08	335	6	Shannon	139	-9.69924	52.5409
2005-09-08	335	6	Shannon	402	-9.69749	52.5431
2005-09-08	335	6	Shannon	419	-9.69749	52.5431
2005-09-08	336	6	Shannon	18	-9.73648	52.5725
2005-09-08	336	6	Shannon	539	-9.73648	52.5725
2005-09-10	337	6	Shannon	1	-9.74291	52.5675
2005-09-10	337	6	Shannon	72	-9.74291	52.5675
2005-09-10	337	6	Shannon	222	-9.74291	52.5675
2005-09-11	339	6	Shannon	403	-9.69143	52.5383
2005-09-11	339	6	Shannon	570	-9.69143	52.5383
2005-09-11	340	6	Shannon	279	-9.73262	52.5132
2005-09-11	340	6	Shannon	282	-9.73262	52.5132
2005-09-11	341	6	Shannon	18	-9.80245	52.5477
2005-09-11	341	6	Shannon	56	-9.80245	52.5477
2005-09-11	341	6	Shannon	433	-9.80245	52.5477
2005-09-11	341	6	Shannon	448	-9.80245	52.5477
2005-09-11	341	6	Shannon	453	-9.80245	52.5477
2005-09-11	343	6	Shannon	405	-9.78653	52.5118
2005-09-11	343	6	Shannon	433	-9.78653	52.5118
2005-09-11	343	6	Shannon	448	-9.78653	52.5118
2005-09-12	345	6	Shannon	136	-10.7	52.578
2005-09-12	345	6	Shannon	155	-10.7	52.578
2005-09-12	345	6	Shannon	419	-10.7	52.578
2005-09-12	345	6	Shannon	433	-10.7	52.578
2005-09-12	345	6	Shannon	539	-10.7	52.578
2005-09-12	345	6	Shannon	553	-10.7	52.578
2005-09-17	349	6	Shannon	453	-9.76884	52.5404
2005-09-17	350	6	Shannon	1	-9.76033	52.5659
2005-09-17	350	6	Shannon	72	-9.76033	52.5659
2005-09-17	351	6	Shannon	136	-9.48272	52.5896
2005-09-17	352	6	Shannon	136	-9.42531	52.5876
2005-09-17	352	6	Shannon	155	-9.42531	52.5876
2005-09-17	352	6	Shannon	419	-9.42531	52.5876
2005-09-17	352	6	Shannon	553	-9.42531	52.5876
2005-09-20	353	6	Shannon	136	-9.43017	52.5989
2005-09-20	353	6	Shannon	419	-9.43017	52.5989
2005-09-20	354	6	Shannon	136	-9.44249	52.5993
2005-09-20	354	6	Shannon	419	-9.44249	52.5993
2005-09-20	354	6	Shannon	553	-9.44249	52.5993
2006-06-26	355	6	Shannon	1	-9.76954	52.506
2006-06-26	355	6	Shannon	244	-9.76954	52.506
2006-06-26	357	6	Shannon	136	-9.48637	52.6187
2006-07-15	359	6	Shannon	56	-9.76958	52.507
2006-07-15	359	6	Shannon	603	-9.76958	52.507
2006-07-15	360	6	Shannon	29	-9.68671	52.5288
2006-07-15	361	6	Shannon	419	-9.44077	52.5911
2006-07-17	364	6	Shannon	545	-9.78014	52.5021
2006-07-17	365	6	Shannon	139	-9.68891	52.5387
2006-07-17	365	6	Shannon	244	-9.68891	52.5387
2006-07-17	365	6	Shannon	405	-9.68891	52.5387
2006-07-17	365	6	Shannon	433	-9.68891	52.5387
2006-07-17	365	6	Shannon	448	-9.68891	52.5387
2006-07-17	365	6	Shannon	453	-9.68891	52.5387
2006-07-17	365	6	Shannon	468	-9.68891	52.5387
2006-08-07	369	6	Shannon	18	-9.68601	52.516
2006-08-07	370	6	Shannon	155	-9.70084	52.5124
2006-08-07	370	6	Shannon	539	-9.70084	52.5124
2006-08-07	373	6	Shannon	136	-9.65371	52.5812
2006-08-07	373	6	Shannon	557	-9.65371	52.5812
2006-08-21	377	6	Shannon	279	-9.77384	52.5459
2006-08-21	377	6	Shannon	405	-9.77384	52.5459
2006-08-21	377	6	Shannon	433	-9.77384	52.5459
2006-08-21	377	6	Shannon	448	-9.77384	52.5459
2006-08-21	377	6	Shannon	468	-9.77384	52.5459
2006-08-21	378	6	Shannon	72	-9.65493	52.5823
2006-08-21	378	6	Shannon	448	-9.65493	52.5823
2006-08-21	378	6	Shannon	453	-9.65493	52.5823
2006-08-21	378	6	Shannon	544	-9.65493	52.5823
2006-08-21	378	6	Shannon	545	-9.65493	52.5823
2006-08-21	378	6	Shannon	546	-9.65493	52.5823
2006-09-12	379	6	Shannon	56	-9.70485	52.575
2006-09-12	379	6	Shannon	72	-9.70485	52.575
2006-09-12	380	6	Shannon	29	-9.75312	52.5541
2006-09-12	381	6	Shannon	282	-9.68435	52.558
2006-09-12	381	6	Shannon	539	-9.68435	52.558
2006-09-25	385	6	Shannon	1	-9.75203	52.5561
2006-09-25	385	6	Shannon	18	-9.75203	52.5561
2006-09-25	385	6	Shannon	29	-9.75203	52.5561
2006-09-25	385	6	Shannon	72	-9.75203	52.5561
2006-09-25	385	6	Shannon	139	-9.75203	52.5561
2006-09-25	385	6	Shannon	539	-9.75203	52.5561
2006-10-03	388	6	Shannon	136	-9.41574	52.5931
2006-10-04	389	6	Shannon	1	-9.72303	52.5084
2006-10-04	389	6	Shannon	18	-9.72303	52.5084
2006-10-04	389	6	Shannon	603	-9.72303	52.5084
2006-10-20	390	6	Shannon	1	-9.77061	52.5466
2006-10-20	390	6	Shannon	29	-9.77061	52.5466
2006-10-20	390	6	Shannon	56	-9.77061	52.5466
2006-10-20	390	6	Shannon	139	-9.77061	52.5466
2006-10-20	390	6	Shannon	222	-9.77061	52.5466
2006-10-20	390	6	Shannon	244	-9.77061	52.5466
2006-10-20	390	6	Shannon	539	-9.77061	52.5466
2006-10-20	390	6	Shannon	546	-9.77061	52.5466
2006-10-20	391	6	Shannon	139	-9.68595	52.5315
2006-10-20	392	6	Shannon	139	-9.69981	52.5399
2006-10-20	392	6	Shannon	244	-9.69981	52.5399
2006-10-20	392	6	Shannon	468	-9.69981	52.5399
2006-10-20	392	6	Shannon	553	-9.69981	52.5399
2006-10-20	393	6	Shannon	72	-9.71093	52.5545
2006-10-20	393	6	Shannon	403	-9.71093	52.5545
2006-10-23	394	6	Shannon	402	-9.75347	52.5554
2006-10-23	394	6	Shannon	546	-9.75347	52.5554
2006-10-23	396	6	Shannon	405	-9.69256	52.5342
2006-10-29	397	6	Shannon	282	-9.77783	52.5458
2006-10-29	397	6	Shannon	402	-9.77783	52.5458
2006-10-29	397	6	Shannon	403	-9.77783	52.5458
2006-10-29	397	6	Shannon	405	-9.77783	52.5458
2006-10-29	397	6	Shannon	448	-9.77783	52.5458
2006-10-29	397	6	Shannon	545	-9.77783	52.5458
2006-10-29	397	6	Shannon	546	-9.77783	52.5458
2006-10-29	397	6	Shannon	570	-9.77783	52.5458
2006-11-01	398	6	Shannon	1	-9.7633	52.5499
2006-11-01	398	6	Shannon	56	-9.7633	52.5499
2006-11-01	398	6	Shannon	139	-9.7633	52.5499
2006-11-01	398	6	Shannon	279	-9.7633	52.5499
2006-11-01	398	6	Shannon	282	-9.7633	52.5499
2006-11-01	398	6	Shannon	402	-9.7633	52.5499
2006-11-01	398	6	Shannon	405	-9.7633	52.5499
2006-11-01	398	6	Shannon	433	-9.7633	52.5499
2006-11-01	398	6	Shannon	448	-9.7633	52.5499
2006-11-01	398	6	Shannon	453	-9.7633	52.5499
2006-11-01	398	6	Shannon	468	-9.7633	52.5499
2006-11-01	398	6	Shannon	539	-9.7633	52.5499
2006-11-01	398	6	Shannon	544	-9.7633	52.5499
2006-11-01	398	6	Shannon	570	-9.7633	52.5499
2006-11-03	400	6	Shannon	139	-9.55467	52.5896
2006-11-03	400	6	Shannon	155	-9.55467	52.5896
2006-11-03	400	6	Shannon	539	-9.55467	52.5896
2006-11-03	402	6	Shannon	139	-9.69019	52.5371
2006-11-03	402	6	Shannon	468	-9.69019	52.5371
2006-11-03	402	6	Shannon	574	-9.69019	52.5371
2006-11-03	403	6	Shannon	155	-9.4772	52.5944
2006-11-03	403	6	Shannon	539	-9.4772	52.5944
2006-11-04	404	6	Shannon	56	-9.6884	52.5365
2006-11-04	404	6	Shannon	139	-9.6884	52.5365
2006-11-04	404	6	Shannon	244	-9.6884	52.5365
2006-11-04	404	6	Shannon	468	-9.6884	52.5365
2006-11-04	404	6	Shannon	557	-9.6884	52.5365
2006-11-04	405	6	Shannon	139	-9.68477	52.5418
2006-11-04	405	6	Shannon	244	-9.68477	52.5418
2006-11-04	405	6	Shannon	279	-9.68477	52.5418
2006-11-04	405	6	Shannon	282	-9.68477	52.5418
2006-11-04	405	6	Shannon	402	-9.68477	52.5418
2006-11-04	405	6	Shannon	403	-9.68477	52.5418
2006-11-04	405	6	Shannon	405	-9.68477	52.5418
2006-11-04	405	6	Shannon	433	-9.68477	52.5418
2006-11-04	405	6	Shannon	448	-9.68477	52.5418
2006-11-04	405	6	Shannon	453	-9.68477	52.5418
2006-11-04	405	6	Shannon	468	-9.68477	52.5418
2006-11-04	405	6	Shannon	545	-9.68477	52.5418
2006-11-04	405	6	Shannon	570	-9.68477	52.5418
2006-11-04	406	6	Shannon	587	-9.74312	52.5154
2007-01-25	412	6	Shannon	29	-9.75818	52.5531
2007-01-25	412	6	Shannon	539	-9.75818	52.5531
2007-01-25	414	6	Shannon	136	-9.6584	52.5786
2007-01-25	414	6	Shannon	403	-9.6584	52.5786
2007-01-25	414	6	Shannon	448	-9.6584	52.5786
2007-01-25	414	6	Shannon	553	-9.6584	52.5786
2007-02-05	416	6	Shannon	72	-9.76048	52.5466
2007-02-17	417	6	Shannon	557	-9.44213	52.6009
2007-02-17	417	6	Shannon	571	-9.44213	52.6009
2007-02-17	419	6	Shannon	557	-9.57175	52.6106
2007-02-17	419	6	Shannon	571	-9.57175	52.6106
2007-02-17	420	6	Shannon	136	-9.61345	52.5894
2007-02-17	421	6	Shannon	155	-9.74614	52.5549
2007-03-22	423	6	Shannon	136	-9.62334	52.6063
2007-03-22	423	6	Shannon	557	-9.62334	52.6063
2007-03-22	423	6	Shannon	571	-9.62334	52.6063
2007-03-27	424	6	Shannon	403	-9.80331	52.5412
2007-03-27	424	6	Shannon	405	-9.80331	52.5412
2007-03-27	424	6	Shannon	553	-9.80331	52.5412
2007-04-18	427	6	Shannon	72	-9.76506	52.5488
2007-04-18	427	6	Shannon	155	-9.76506	52.5488
2007-04-18	427	6	Shannon	539	-9.76506	52.5488
2007-04-18	428	6	Shannon	29	-9.75911	52.5465
2007-04-18	428	6	Shannon	557	-9.75911	52.5465
2007-04-18	431	6	Shannon	136	-9.41105	52.5962
2007-06-06	432	6	Shannon	1	-9.69031	52.5467
2007-06-06	432	6	Shannon	539	-9.69031	52.5467
2007-06-06	432	6	Shannon	544	-9.69031	52.5467
2007-07-07	435	6	Shannon	136	-9.37105	52.6007
2007-07-14	436	6	Shannon	282	-9.74617	52.56
2007-07-14	436	6	Shannon	402	-9.74617	52.56
2007-07-14	436	6	Shannon	453	-9.74617	52.56
2007-07-14	436	6	Shannon	545	-9.74617	52.56
2007-07-14	436	6	Shannon	604	-9.74617	52.56
2007-07-15	438	6	Shannon	244	-9.66953	52.5836
2007-07-15	438	6	Shannon	405	-9.66953	52.5836
2007-07-15	438	6	Shannon	574	-9.66953	52.5836
2007-07-15	439	6	Shannon	402	-9.75044	52.524
2007-07-15	439	6	Shannon	405	-9.75044	52.524
2007-07-15	439	6	Shannon	453	-9.75044	52.524
2007-07-15	439	6	Shannon	544	-9.75044	52.524
2007-07-16	441	6	Shannon	56	-9.78278	52.5432
2007-07-16	441	6	Shannon	139	-9.78278	52.5432
2007-07-16	441	6	Shannon	433	-9.78278	52.5432
2007-07-16	441	6	Shannon	448	-9.78278	52.5432
2007-07-16	441	6	Shannon	453	-9.78278	52.5432
2007-07-16	441	6	Shannon	574	-9.78278	52.5432
2007-07-16	442	6	Shannon	244	-9.75695	52.5585
2007-07-16	442	6	Shannon	402	-9.75695	52.5585
2007-07-16	442	6	Shannon	403	-9.75695	52.5585
2007-07-16	442	6	Shannon	405	-9.75695	52.5585
2007-07-16	442	6	Shannon	405	-9.75695	52.5585
2007-07-16	443	6	Shannon	419	-9.67606	52.5747
2007-07-20	445	6	Shannon	72	-9.69159	52.5859
2007-07-20	445	6	Shannon	244	-9.69159	52.5859
2007-07-20	445	6	Shannon	279	-9.69159	52.5859
2007-07-20	445	6	Shannon	403	-9.69159	52.5859
2007-07-20	445	6	Shannon	468	-9.69159	52.5859
2007-07-20	445	6	Shannon	553	-9.69159	52.5859
2007-07-20	445	6	Shannon	605	-9.69159	52.5859
2007-07-20	446	6	Shannon	433	-9.78977	52.5301
2007-07-20	447	6	Shannon	1	-9.80457	52.5412
2007-07-20	447	6	Shannon	545	-9.80457	52.5412
2007-07-20	447	6	Shannon	587	-9.80457	52.5412
2007-07-20	447	6	Shannon	607	-9.80457	52.5412
2007-07-20	448	6	Shannon	56	-9.8002	52.5596
2007-07-20	448	6	Shannon	282	-9.8002	52.5596
2007-07-20	448	6	Shannon	402	-9.8002	52.5596
2007-07-20	448	6	Shannon	433	-9.8002	52.5596
2007-07-20	448	6	Shannon	448	-9.8002	52.5596
2007-07-20	448	6	Shannon	468	-9.8002	52.5596
2007-07-20	448	6	Shannon	545	-9.8002	52.5596
2007-07-20	448	6	Shannon	570	-9.8002	52.5596
2007-07-20	448	6	Shannon	574	-9.8002	52.5596
2007-07-20	449	6	Shannon	544	-9.68709	52.5892
2007-07-21	451	6	Shannon	405	-9.71665	52.5742
2007-07-21	452	6	Shannon	244	-9.84071	52.558
2007-07-21	452	6	Shannon	433	-9.84071	52.558
2007-07-21	452	6	Shannon	448	-9.84071	52.558
2007-07-21	452	6	Shannon	453	-9.84071	52.558
2007-07-21	452	6	Shannon	539	-9.84071	52.558
2007-07-21	452	6	Shannon	545	-9.84071	52.558
2007-07-21	452	6	Shannon	570	-9.84071	52.558
2007-07-21	452	6	Shannon	574	-9.84071	52.558
2007-07-21	452	6	Shannon	587	-9.84071	52.558
2007-07-21	452	6	Shannon	604	-9.84071	52.558
2007-07-21	452	6	Shannon	604	-9.84071	52.558
2007-07-22	453	6	Shannon	139	-9.71527	52.5251
2007-07-22	453	6	Shannon	403	-9.71527	52.5251
2007-07-22	453	6	Shannon	405	-9.71527	52.5251
2007-07-22	453	6	Shannon	453	-9.71527	52.5251
2007-07-22	453	6	Shannon	605	-9.71527	52.5251
2007-07-22	454	6	Shannon	279	-9.75558	52.5605
2007-07-22	454	6	Shannon	402	-9.75558	52.5605
2007-07-22	455	6	Shannon	29	-9.70287	52.5781
2007-07-22	455	6	Shannon	56	-9.70287	52.5781
2007-07-22	455	6	Shannon	72	-9.70287	52.5781
2007-07-22	456	6	Shannon	56	-9.74074	52.5354
2007-07-22	456	6	Shannon	72	-9.74074	52.5354
2007-07-29	457	6	Shannon	279	-9.73186	52.5664
2007-07-29	458	6	Shannon	72	-9.71517	52.5686
2007-07-29	458	6	Shannon	405	-9.71517	52.5686
2007-07-29	458	6	Shannon	433	-9.71517	52.5686
2007-07-29	458	6	Shannon	608	-9.71517	52.5686
2007-07-30	460	6	Shannon	453	-9.81563	52.5573
2007-07-30	460	6	Shannon	545	-9.81563	52.5573
2007-07-30	462	6	Shannon	402	-9.80806	52.5509
2007-07-30	462	6	Shannon	405	-9.80806	52.5509
2007-07-30	462	6	Shannon	468	-9.80806	52.5509
2007-07-30	462	6	Shannon	545	-9.80806	52.5509
2007-07-30	463	6	Shannon	282	-9.81086	52.5098
2007-07-30	463	6	Shannon	453	-9.81086	52.5098
2007-07-30	463	6	Shannon	603	-9.81086	52.5098
2007-07-30	464	6	Shannon	544	-9.71991	52.5235
2007-07-30	465	6	Shannon	279	-9.68359	52.5463
2007-07-30	465	6	Shannon	403	-9.68359	52.5463
2007-07-30	465	6	Shannon	405	-9.68359	52.5463
2007-07-30	465	6	Shannon	433	-9.68359	52.5463
2007-07-30	465	6	Shannon	453	-9.68359	52.5463
2007-07-30	465	6	Shannon	468	-9.68359	52.5463
2007-07-31	466	6	Shannon	72	-9.68912	52.539
2007-07-31	466	6	Shannon	419	-9.68912	52.539
2007-07-31	467	6	Shannon	72	-9.69225	52.5201
2007-07-31	467	6	Shannon	139	-9.69225	52.5201
2007-07-31	467	6	Shannon	448	-9.69225	52.5201
2007-07-31	467	6	Shannon	453	-9.69225	52.5201
2007-07-31	467	6	Shannon	544	-9.69225	52.5201
2007-07-31	467	6	Shannon	574	-9.69225	52.5201
2007-08-08	470	6	Shannon	279	-9.78289	52.5349
2007-08-08	470	6	Shannon	282	-9.78289	52.5349
2007-08-08	472	6	Shannon	448	-9.80608	52.5609
2007-08-08	472	6	Shannon	545	-9.80608	52.5609
2007-08-08	472	6	Shannon	570	-9.80608	52.5609
2007-08-08	472	6	Shannon	587	-9.80608	52.5609
2007-08-08	472	6	Shannon	604	-9.80608	52.5609
2007-08-08	473	6	Shannon	279	-9.79843	52.525
2007-08-08	473	6	Shannon	282	-9.79843	52.525
2007-08-08	473	6	Shannon	402	-9.79843	52.525
2007-08-08	473	6	Shannon	403	-9.79843	52.525
2007-08-08	473	6	Shannon	433	-9.79843	52.525
2007-08-08	473	6	Shannon	468	-9.79843	52.525
2007-08-08	473	6	Shannon	545	-9.79843	52.525
2007-08-08	473	6	Shannon	574	-9.79843	52.525
2007-08-08	473	6	Shannon	605	-9.79843	52.525
2007-08-08	473	6	Shannon	608	-9.79843	52.525
2007-08-13	474	6	Shannon	1	-9.78289	52.5349
2007-08-13	474	6	Shannon	29	-9.78289	52.5349
2007-08-13	474	6	Shannon	56	-9.78289	52.5349
2007-08-13	474	6	Shannon	139	-9.78289	52.5349
2007-08-13	474	6	Shannon	155	-9.78289	52.5349
2007-08-13	474	6	Shannon	222	-9.78289	52.5349
2007-08-13	474	6	Shannon	433	-9.78289	52.5349
2007-08-13	474	6	Shannon	448	-9.78289	52.5349
2007-08-13	474	6	Shannon	453	-9.78289	52.5349
2007-08-13	474	6	Shannon	468	-9.78289	52.5349
2007-08-13	474	6	Shannon	539	-9.78289	52.5349
2007-08-13	474	6	Shannon	545	-9.78289	52.5349
2007-08-13	474	6	Shannon	553	-9.78289	52.5349
2007-08-13	474	6	Shannon	608	-9.78289	52.5349
2007-08-22	475	6	Shannon	1	-9.80723	52.5474
2007-08-22	475	6	Shannon	29	-9.80723	52.5474
2007-08-22	475	6	Shannon	56	-9.80723	52.5474
2007-08-22	475	6	Shannon	72	-9.80723	52.5474
2007-08-22	475	6	Shannon	282	-9.80723	52.5474
2007-08-22	475	6	Shannon	403	-9.80723	52.5474
2007-08-22	475	6	Shannon	448	-9.80723	52.5474
2007-08-22	475	6	Shannon	453	-9.80723	52.5474
2007-08-22	475	6	Shannon	539	-9.80723	52.5474
2007-08-22	475	6	Shannon	546	-9.80723	52.5474
2007-08-22	475	6	Shannon	557	-9.80723	52.5474
2007-08-22	475	6	Shannon	571	-9.80723	52.5474
2007-08-22	475	6	Shannon	574	-9.80723	52.5474
2007-08-22	476	6	Shannon	1	-9.85626	52.5662
2007-08-22	476	6	Shannon	29	-9.85626	52.5662
2007-08-22	476	6	Shannon	433	-9.85626	52.5662
2007-08-22	476	6	Shannon	468	-9.85626	52.5662
2007-08-22	476	6	Shannon	539	-9.85626	52.5662
2007-08-22	476	6	Shannon	546	-9.85626	52.5662
2007-08-23	477	6	Shannon	587	-9.82117	52.5437
2007-08-23	477	6	Shannon	604	-9.82117	52.5437
2007-08-23	478	6	Shannon	279	-9.78117	52.5412
2007-08-23	478	6	Shannon	282	-9.78117	52.5412
2007-08-23	478	6	Shannon	402	-9.78117	52.5412
2007-08-23	478	6	Shannon	403	-9.78117	52.5412
2007-08-23	478	6	Shannon	448	-9.78117	52.5412
2007-08-23	478	6	Shannon	453	-9.78117	52.5412
2007-08-23	478	6	Shannon	608	-9.78117	52.5412
2007-08-26	479	6	Shannon	1	-9.8491	52.5572
2007-08-26	479	6	Shannon	18	-9.8491	52.5572
2007-08-26	479	6	Shannon	56	-9.8491	52.5572
2007-08-26	479	6	Shannon	72	-9.8491	52.5572
2007-08-26	479	6	Shannon	222	-9.8491	52.5572
2007-08-26	479	6	Shannon	607	-9.8491	52.5572
2007-08-27	480	6	Shannon	222	-9.87948	52.5542
2007-08-27	480	6	Shannon	244	-9.87948	52.5542
2007-08-27	480	6	Shannon	539	-9.87948	52.5542
2007-08-28	481	6	Shannon	18	-9.77099	52.5633
2007-08-28	481	6	Shannon	282	-9.77099	52.5633
2007-08-28	481	6	Shannon	402	-9.77099	52.5633
2007-08-28	481	6	Shannon	433	-9.77099	52.5633
2007-08-28	481	6	Shannon	539	-9.77099	52.5633
2007-08-28	481	6	Shannon	545	-9.77099	52.5633
2007-08-28	481	6	Shannon	546	-9.77099	52.5633
2007-08-28	481	6	Shannon	574	-9.77099	52.5633
2007-08-28	481	6	Shannon	587	-9.77099	52.5633
2007-08-28	481	6	Shannon	604	-9.77099	52.5633
2007-08-28	481	6	Shannon	605	-9.77099	52.5633
2007-08-28	481	6	Shannon	607	-9.77099	52.5633
2007-08-28	482	6	Shannon	403	-9.811	52.5183
2007-08-28	482	6	Shannon	433	-9.811	52.5183
2007-08-28	482	6	Shannon	448	-9.811	52.5183
2007-08-28	482	6	Shannon	453	-9.811	52.5183
2007-08-28	482	6	Shannon	468	-9.811	52.5183
2007-08-28	482	6	Shannon	545	-9.811	52.5183
2007-08-28	482	6	Shannon	570	-9.811	52.5183
2007-08-28	482	6	Shannon	574	-9.811	52.5183
2007-08-28	482	6	Shannon	587	-9.811	52.5183
2007-08-28	482	6	Shannon	604	-9.811	52.5183
2007-09-03	483	6	Shannon	56	-9.69995	52.5756
2007-09-03	483	6	Shannon	139	-9.69995	52.5756
2007-09-04	485	6	Shannon	545	-9.80824	52.5148
2007-09-05	486	6	Shannon	29	-9.78523	52.5457
2007-09-05	486	6	Shannon	244	-9.78523	52.5457
2007-09-05	486	6	Shannon	453	-9.78523	52.5457
2007-09-05	486	6	Shannon	546	-9.78523	52.5457
2007-09-05	486	6	Shannon	574	-9.78523	52.5457
2007-09-05	487	6	Shannon	279	-9.7776	52.5299
2007-09-05	487	6	Shannon	282	-9.7776	52.5299
2007-09-05	487	6	Shannon	402	-9.7776	52.5299
2007-09-05	487	6	Shannon	403	-9.7776	52.5299
2007-09-05	487	6	Shannon	608	-9.7776	52.5299
2007-09-06	488	6	Shannon	279	-9.74269	52.5165
2007-09-06	488	6	Shannon	402	-9.74269	52.5165
2007-09-06	488	6	Shannon	403	-9.74269	52.5165
2007-09-06	488	6	Shannon	405	-9.74269	52.5165
2007-09-06	488	6	Shannon	405	-9.74269	52.5165
2007-09-06	488	6	Shannon	453	-9.74269	52.5165
2007-09-06	488	6	Shannon	574	-9.74269	52.5165
2007-09-06	488	6	Shannon	608	-9.74269	52.5165
2007-09-07	489	6	Shannon	419	-9.6821	52.5149
2007-09-07	489	6	Shannon	544	-9.6821	52.5149
2007-09-07	489	6	Shannon	553	-9.6821	52.5149
2007-09-07	490	6	Shannon	279	-9.77847	52.5313
2007-09-07	490	6	Shannon	282	-9.77847	52.5313
2007-09-07	490	6	Shannon	402	-9.77847	52.5313
2007-09-07	490	6	Shannon	403	-9.77847	52.5313
2007-09-07	490	6	Shannon	405	-9.77847	52.5313
2007-09-07	490	6	Shannon	453	-9.77847	52.5313
2007-09-07	490	6	Shannon	468	-9.77847	52.5313
2007-09-07	490	6	Shannon	545	-9.77847	52.5313
2007-09-07	490	6	Shannon	574	-9.77847	52.5313
2007-09-07	490	6	Shannon	587	-9.77847	52.5313
2007-09-07	490	6	Shannon	604	-9.77847	52.5313
2007-09-11	492	6	Shannon	222	-9.758	52.5306
2007-09-11	492	6	Shannon	244	-9.758	52.5306
2007-09-11	492	6	Shannon	553	-9.758	52.5306
2007-09-11	492	6	Shannon	608	-9.758	52.5306
2007-09-11	493	6	Shannon	419	-9.68217	52.5729
2007-09-11	494	6	Shannon	244	-9.75141	52.5621
2007-09-11	494	6	Shannon	608	-9.75141	52.5621
2007-09-11	495	6	Shannon	244	-9.82233	52.5443
2007-09-11	496	6	Shannon	222	-9.78673	52.5635
2007-09-11	496	6	Shannon	244	-9.78673	52.5635
2007-09-11	496	6	Shannon	557	-9.78673	52.5635
2007-09-12	497	6	Shannon	1	-9.79278	52.5354
2007-09-12	497	6	Shannon	56	-9.79278	52.5354
2007-09-12	497	6	Shannon	72	-9.79278	52.5354
2007-09-12	497	6	Shannon	139	-9.79278	52.5354
2007-09-12	497	6	Shannon	244	-9.79278	52.5354
2007-09-12	497	6	Shannon	419	-9.79278	52.5354
2007-09-12	497	6	Shannon	539	-9.79278	52.5354
2007-09-12	497	6	Shannon	546	-9.79278	52.5354
2007-09-12	497	6	Shannon	553	-9.79278	52.5354
2007-09-12	497	6	Shannon	587	-9.79278	52.5354
2007-09-12	497	6	Shannon	604	-9.79278	52.5354
2007-09-12	497	6	Shannon	607	-9.79278	52.5354
2007-09-12	497	6	Shannon	608	-9.79278	52.5354
2007-09-13	498	6	Shannon	18	-9.83833	52.5582
2007-09-13	498	6	Shannon	72	-9.83833	52.5582
2007-09-13	498	6	Shannon	244	-9.83833	52.5582
2008-06-13	9019	3	Cork	1122	-8.25555	51.7869
2008-06-13	9019	3	Cork	1123	-8.19668	51.7836
2008-06-13	9019	3	Cork	1124	-8.19644	51.7834
2008-06-14	499	6	Shannon	136	-9.63202	52.5911
2008-06-14	499	6	Shannon	139	-9.63202	52.5911
2008-06-14	499	6	Shannon	244	-9.63202	52.5911
2008-06-14	500	6	Shannon	544	-9.64696	52.5854
2008-06-20	9020	3	Cork	1122	-8.25329	51.785
2008-06-20	9020	3	Cork	1124	-8.2495	51.7762
2008-07-21	9021	3	Cork	1122	-8.25329	51.785
2008-07-21	9021	3	Cork	1123	-8.25329	51.785
2008-07-21	9021	3	Cork	1124	-8.25329	51.785
2008-07-22	9022	3	Cork	1122	-8.24902	51.7823
2008-07-22	9022	3	Cork	1123	-8.24902	51.7823
2008-07-22	9022	3	Cork	1124	-8.24902	51.7823
2008-08-04	502	6	Shannon	468	-9.78386	52.563
2008-08-04	503	6	Shannon	433	-9.73522	52.5082
2008-08-04	503	6	Shannon	574	-9.73522	52.5082
2008-08-04	504	6	Shannon	56	-9.69034	52.5363
2008-08-04	504	6	Shannon	282	-9.69034	52.5363
2008-08-04	504	6	Shannon	468	-9.69034	52.5363
2008-08-04	504	6	Shannon	544	-9.69034	52.5363
2008-08-08	505	6	Shannon	244	-9.68991	52.5139
2008-08-08	505	6	Shannon	403	-9.68991	52.5139
2008-08-08	505	6	Shannon	405	-9.68991	52.5139
2008-08-08	505	6	Shannon	433	-9.68991	52.5139
2008-08-08	505	6	Shannon	468	-9.68991	52.5139
2008-08-08	505	6	Shannon	544	-9.68991	52.5139
2008-08-08	505	6	Shannon	545	-9.68991	52.5139
2008-08-08	505	6	Shannon	570	-9.68991	52.5139
2008-08-08	505	6	Shannon	574	-9.68991	52.5139
2008-08-08	505	6	Shannon	587	-9.68991	52.5139
2008-08-08	506	6	Shannon	136	-9.47853	52.5928
2008-08-08	506	6	Shannon	419	-9.47853	52.5928
2008-08-28	9023	3	Cork	1122	-8.26055	51.799
2008-08-28	9023	3	Cork	1123	-8.26055	51.799
2008-08-28	9023	3	Cork	1124	-8.26055	51.799
2008-08-30	507	6	Shannon	553	-10.9339	52.5758
2008-08-30	508	6	Shannon	136	-9.63567	52.5876
2008-08-30	508	6	Shannon	419	-9.63567	52.5876
2008-08-30	508	6	Shannon	448	-9.63567	52.5876
2008-08-30	508	6	Shannon	468	-9.63567	52.5876
2008-08-30	508	6	Shannon	544	-9.63567	52.5876
2008-08-30	508	6	Shannon	574	-9.63567	52.5876
2008-09-07	512	6	Shannon	279	-9.74554	52.5579
2008-09-07	512	6	Shannon	282	-9.74554	52.5579
2008-09-13	514	6	Shannon	136	-9.6532	52.5829
2008-09-17	516	6	Shannon	56	-9.75711	52.5522
2008-09-17	516	6	Shannon	155	-9.75711	52.5522
2008-09-17	517	6	Shannon	570	-9.77184	52.5099
2008-09-17	519	6	Shannon	570	-9.68811	52.5224
2008-09-28	521	6	Shannon	419	-9.48086	52.5935
2008-09-28	521	6	Shannon	553	-9.48086	52.5935
2009-06-01	9025	2	Connemara	1153	-10.0762	52.5585
2009-06-01	9025	2	Connemara	1186	-10.0762	52.5585
2009-06-01	9025	2	Connemara	1188	-10.0762	52.5585
2009-06-01	9025	2	Connemara	1192	-10.0762	52.5585
2009-06-01	9025	2	Connemara	1194	-10.0762	52.5585
2009-06-01	9025	2	Connemara	1194	-10.0762	52.5585
2009-06-01	9025	2	Connemara	1196	-10.0762	52.5585
2009-06-01	9025	2	Connemara	1199	-10.0762	52.5585
2009-06-01	9025	2	Connemara	1203	-10.0762	52.5585
2009-06-02	9026	2	Connemara	1153	-10.0719	52.6636
2009-06-02	9026	2	Connemara	1153	-10.0719	52.6636
2009-06-02	9026	2	Connemara	1186	-10.0719	52.6636
2009-06-02	9026	2	Connemara	1188	-10.0719	52.6636
2009-06-02	9026	2	Connemara	1192	-10.0719	52.6636
2009-06-02	9026	2	Connemara	1194	-10.0719	52.6636
2009-06-02	9026	2	Connemara	1194	-10.0719	52.6636
2009-06-02	9026	2	Connemara	1196	-10.0719	52.6636
2009-06-02	9026	2	Connemara	1199	-10.0719	52.6636
2009-06-02	9026	2	Connemara	1203	-10.0719	52.6636
2009-06-03	9027	2	Connemara	1153	-10.1622	52.6446
2009-06-03	9027	2	Connemara	1153	-10.1622	52.6446
2009-06-03	9027	2	Connemara	1186	-10.1622	52.6446
2009-06-03	9027	2	Connemara	1192	-10.1622	52.6446
2009-06-03	9027	2	Connemara	1194	-10.1622	52.6446
2009-06-03	9027	2	Connemara	1194	-10.1622	52.6446
2009-06-03	9027	2	Connemara	1196	-10.1622	52.6446
2009-06-03	9027	2	Connemara	1199	-10.1622	52.6446
2009-08-12	9031	2	Connemara	1153	-9.87238	52.7152
2009-08-12	9031	2	Connemara	1186	-9.87238	52.7152
2009-08-12	9031	2	Connemara	1188	-9.87238	52.7152
2009-08-12	9031	2	Connemara	1194	-9.87238	52.7152
2009-08-12	9031	2	Connemara	1196	-9.87238	52.7152
2009-08-12	9031	2	Connemara	1199	-9.87238	52.7152
2009-08-12	9031	2	Connemara	1203	-9.87238	52.7152
2009-08-12	9032	2	Connemara	1192	-9.86701	52.8707
2010-07-28	9040	4	Mayo	1188	-9.91327	54.2209
2010-07-28	9040	4	Mayo	1199	-9.91327	54.2209
2010-10-14	9042	4	Mayo	1199	-9.89027	54.2426
2013-05-21	9043	2	Connemara	1409	-9.93833	53.6433
2013-06-03	9046	4	Mayo	1188	-9.88878	54.2787
2013-06-03	9046	4	Mayo	1369	-9.88878	54.2787
2013-06-03	9046	4	Mayo	1372	-9.88878	54.2787
2013-06-03	9046	4	Mayo	1409	-9.88878	54.2787
2013-06-03	9046	4	Mayo	1412	-9.88878	54.2787
2013-06-06	9048	2	Connemara	1322	-9.8925	53.6313
2013-06-26	9050	2	Connemara	1322	-9.82217	53.6137
2013-07-09	9052	4	Mayo	1356	-10.09	54.0774
2013-08-07	9054	5	Donegal	1369	-8.4054	54.614
2013-08-07	9054	5	Donegal	1372	-8.4054	54.614
2013-08-08	9055	5	Donegal	1369	-8.42531	54.5838
2013-08-08	9055	5	Donegal	1372	-8.42531	54.5838
2014-05-27	9056	4	Mayo	1409	-10.0185	54.0903
2014-05-27	9056	4	Mayo	1412	-10.0185	54.0903
2014-05-27	9056	4	Mayo	1444	-10.0185	54.0903
2014-05-27	9056	4	Mayo	1468	-10.0185	54.0903
2014-05-29	9057	4	Mayo	1409	-10.038	54.0742
2014-05-29	9057	4	Mayo	1412	-10.038	54.0742
2014-05-29	9057	4	Mayo	1444	-10.038	54.0742
2014-05-29	9057	4	Mayo	1468	-10.038	54.0742
2014-06-14	9058	4	Mayo	1188	-10.136	54.1138
2014-06-14	9058	4	Mayo	1409	-10.136	54.1138
2014-06-14	9058	4	Mayo	1412	-10.136	54.1138
2014-06-14	9058	4	Mayo	1444	-10.136	54.1138
2014-06-14	9058	4	Mayo	1468	-10.136	54.1138
2014-06-15	9059	4	Mayo	1188	-10.0901	54.0849
2014-06-15	9059	4	Mayo	1369	-10.0901	54.0849
2014-06-15	9059	4	Mayo	1409	-10.0901	54.0849
2014-06-15	9059	4	Mayo	1412	-10.0901	54.0849
2014-06-15	9059	4	Mayo	1444	-10.0901	54.0849
2014-06-15	9059	4	Mayo	1468	-10.0901	54.0849
2014-06-17	9060	4	Mayo	1188	-9.98067	54.1189
2014-06-17	9060	4	Mayo	1372	-9.98067	54.1189
2014-06-19	9061	2	Connemara	1322	-9.86349	53.6264
2014-06-20	9062	2	Connemara	1322	-9.89085	53.6339
2014-06-21	9063	2	Connemara	1322	-9.88497	53.6314
2014-06-21	9064	4	Mayo	1188	-9.88497	53.6314
2014-06-26	9065	5	Donegal	1188	-8.44874	54.6099
2014-06-26	9065	5	Donegal	1356	-8.44874	54.6099
2014-06-29	9066	2	Connemara	1153	-9.94545	53.6161
2014-06-29	9066	2	Connemara	1372	-9.94545	53.6161
2014-06-30	9067	2	Connemara	1153	-9.91179	53.625
2014-06-30	9067	2	Connemara	1372	-9.91179	53.625
2014-07-01	9068	2	Connemara	1322	-9.9275	53.7626
2014-08-22	9071	5	Donegal	1188	-8.39108	54.6137
2014-08-22	9071	5	Donegal	1356	-8.39108	54.6137
2014-08-22	9071	5	Donegal	1369	-8.39108	54.6137
2014-08-22	9071	5	Donegal	1409	-8.39108	54.6137
2014-08-22	9071	5	Donegal	1412	-8.39108	54.6137
2014-08-22	9071	5	Donegal	1434	-8.39108	54.6137
2014-08-22	9071	5	Donegal	1444	-8.39108	54.6137
2014-08-22	9071	5	Donegal	1468	-8.39108	54.6137
2014-08-24	9072	5	Donegal	1188	-8.47118	54.5967
2014-08-24	9072	5	Donegal	1356	-8.47118	54.5967
2014-08-24	9072	5	Donegal	1369	-8.47118	54.5967
2014-08-24	9072	5	Donegal	1409	-8.47118	54.5967
2014-08-24	9072	5	Donegal	1412	-8.47118	54.5967
2014-08-24	9072	5	Donegal	1434	-8.47118	54.5967
2014-08-24	9072	5	Donegal	1444	-8.47118	54.5967
2014-08-24	9072	5	Donegal	1468	-8.47118	54.5967
2014-08-26	9073	5	Donegal	1188	-8.47704	54.5951
2014-08-26	9073	5	Donegal	1356	-8.47704	54.5951
2014-09-08	9074	4	Mayo	1409	-9.17892	54.2518
2014-09-08	9074	4	Mayo	1412	-9.17892	54.2518
2014-09-08	9074	4	Mayo	1434	-9.17892	54.2518
2014-09-08	9074	4	Mayo	1444	-9.17892	54.2518
2014-09-08	9074	4	Mayo	1468	-9.17892	54.2518
2014-09-12	9075	5	Donegal	1322	-8.44475	54.6034
2014-09-12	9075	5	Donegal	1372	-8.44475	54.6034
2014-09-12	9075	5	Donegal	1409	-8.44475	54.6034
2014-09-12	9075	5	Donegal	1412	-8.44475	54.6034
2014-09-12	9075	5	Donegal	1434	-8.44475	54.6034
2014-09-12	9075	5	Donegal	1444	-8.44475	54.6034
2014-09-12	9075	5	Donegal	1468	-8.44475	54.6034
2014-09-13	9076	5	Donegal	1372	-8.5529	54.6097

## Sheet: Enc all M1 Q1-3
Date	Enc no	ID	Overall Q	Mark grade	Site	Seen	Site2
1996-08-03	14	72	2	1	Shannon	39	1
1996-08-13	161	72	3	1	Shannon	39	1
1996-09-08	32	72	3	1	Shannon	39	1
1997-05-02	43	72	3	1	Shannon	39	1
1997-05-17	45	72	3	1	Shannon	39	1
1997-07-22	91	72	3	1	Shannon	39	1
1997-08-24	112	72	3	1	Shannon	39	1
1997-09-11	117	72	1	1	Shannon	39	1
1998-05-14	129	72	3	1	Shannon	39	1
1998-05-17	133	72	3	1	Shannon	39	1
1998-08-27	143	72	2	1	Shannon	39	1
1998-08-29	153	72	3	1	Shannon	39	1
1999-06-24	172	72	3	1	Shannon	39	1
2002-07-17	234	72	1	1	Shannon	39	1
2002-08-05	239	72	3	1	Shannon	39	1
2003-07-05	251	72	1	1	Shannon	39	1
2003-08-04	262	72	2	1	Shannon	39	1
2003-08-05	268	72	3	1	Shannon	39	1
2003-08-07	278	72	2	1	Shannon	39	1
2003-08-15	303	72	1	1	Shannon	39	1
2003-09-21	314	72	3	1	Shannon	39	1
2005-08-30	325	72	2	1	Shannon	39	1
2005-09-10	337	72	3	1	Shannon	39	1
2005-09-17	350	72	3	1	Shannon	39	1
2006-08-21	378	72	3	1	Shannon	39	1
2006-09-12	379	72	2	1	Shannon	39	1
2006-10-20	393	72	3	1	Shannon	39	1
2007-02-05	416	72	1	1	Shannon	39	1
2007-04-18	427	72	3	1	Shannon	39	1
2007-07-20	445	72	1	1	Shannon	39	1
2007-07-22	455	72	1	1	Shannon	39	1
2007-07-22	456	72	1	1	Shannon	39	1
2007-07-29	458	72	2	1	Shannon	39	1
2007-07-31	466	72	3	1	Shannon	39	1
2007-07-31	467	72	1	1	Shannon	39	1
2007-08-22	475	72	2	1	Shannon	39	1
2007-08-26	479	72	2	1	Shannon	39	1
2007-09-12	497	72	3	1	Shannon	39	1
2007-09-13	498	72	2	1	Shannon	39	1
1997-06-23	63	109	2	1	Shannon	32	1
1997-07-04	65	109	3	1	Shannon	32	1
1997-07-05	71	109	3	1	Shannon	32	1
1997-07-21	89	109	3	1	Shannon	32	1
1997-08-23	104	109	2	1	Shannon	32	1
1997-08-23	108	109	3	1	Shannon	32	1
1997-08-24	110	109	1	1	Shannon	32	1
1997-08-24	114	109	3	1	Shannon	32	1
1998-01-29	125	109	2	1	Shannon	32	1
1998-08-18	137	109	3	1	Shannon	32	1
2001-02-17	185	109	1	1	Shannon	32	1
2001-07-26	194	109	1	1	Shannon	32	1
2001-11-03	219	109	3	1	Shannon	32	1
2002-07-17	234	109	1	1	Shannon	32	1
2002-08-05	239	109	2	1	Shannon	32	1
2003-07-05	251	109	2	1	Shannon	32	1
2003-08-04	262	109	3	1	Shannon	32	1
2003-08-05	268	109	3	1	Shannon	32	1
2003-08-07	278	109	1	1	Shannon	32	1
2003-08-16	308	109	3	1	Shannon	32	1
2003-09-16	311	109	3	1	Shannon	32	1
2003-09-21	313	109	3	1	Shannon	32	1
2005-09-17	352	109	2	1	Shannon	32	1
2005-09-20	353	109	2	1	Shannon	32	1
2006-09-12	379	109	3	1	Shannon	32	1
2007-01-23	411	109	2	1	Shannon	32	1
2007-04-18	427	109	2	1	Shannon	32	1
2007-07-15	438	109	3	1	Shannon	32	1
2007-07-22	455	109	2	1	Shannon	32	1
2007-07-22	456	109	2	1	Shannon	32	1
2007-08-22	475	109	2	1	Shannon	32	1
2007-09-03	484	109	2	1	Shannon	32	1
1997-05-27	53	244	2	1	Shannon	31	1
1997-06-16	55	56	3	1	Shannon	31	1
1997-06-16	59	244	2	1	Shannon	31	1
1997-07-05	69	56	2	1	Shannon	31	1
1997-07-05	70	56	3	1	Shannon	31	1
1997-07-18	82	244	2	1	Shannon	31	1
1997-07-18	85	56	3	1	Shannon	31	1
1997-07-18	86	56	3	1	Shannon	31	1
1997-07-22	94	244	3	1	Shannon	31	1
1997-07-22	96	244	3	1	Shannon	31	1
1997-08-23	105	56	2	1	Shannon	31	1
1997-08-24	115	244	1	1	Shannon	31	1
1997-09-11	118	244	3	1	Shannon	31	1
1998-08-27	142	56	1	1	Shannon	31	1
1998-08-28	146	244	3	1	Shannon	31	1
1999-07-09	178	56	1	1	Shannon	31	1
2001-07-26	194	244	1	1	Shannon	31	1
2001-07-28	199	56	3	1	Shannon	31	1
2001-07-28	200	56	2	1	Shannon	31	1
2001-09-22	212	56	1	1	Shannon	31	1
2001-10-28	218	56	3	1	Shannon	31	1
2003-08-05	267	244	2	1	Shannon	31	1
2003-08-06	277	244	3	1	Shannon	31	1
2003-08-07	278	244	1	1	Shannon	31	1
2003-08-07	280	56	2	1	Shannon	31	1
2003-08-10	286	56	3	1	Shannon	31	1
2003-08-10	286	244	3	1	Shannon	31	1
2003-08-16	308	56	3	1	Shannon	31	1
2003-09-21	313	56	3	1	Shannon	31	1
2003-09-21	313	244	1	1	Shannon	31	1
2005-08-27	318	56	3	1	Shannon	31	1
2005-08-30	324	244	3	1	Shannon	31	1
2005-09-05	329	244	2	1	Shannon	31	1
2005-09-11	341	56	1	1	Shannon	31	1
2006-06-26	355	244	1	1	Shannon	31	1
2006-07-15	359	56	2	1	Shannon	31	1
2006-07-17	365	244	2	1	Shannon	31	1
2006-09-12	379	56	1	1	Shannon	31	1
2006-10-20	390	56	2	1	Shannon	31	1
2006-10-20	392	244	3	1	Shannon	31	1
2006-11-01	398	56	2	1	Shannon	31	1
2006-11-04	404	56	2	1	Shannon	31	1
2006-11-04	404	244	2	1	Shannon	31	1
2006-11-04	405	244	3	1	Shannon	31	1
2007-07-15	438	244	3	1	Shannon	31	1
2007-07-20	445	244	3	1	Shannon	31	1
2007-07-20	448	56	3	1	Shannon	31	1
2007-07-21	452	244	2	1	Shannon	31	1
2007-07-22	455	56	2	1	Shannon	31	1
2007-07-22	456	56	3	1	Shannon	31	1
2007-08-13	474	56	3	1	Shannon	31	1
2007-08-26	479	56	2	1	Shannon	31	1
2007-08-27	480	244	2	1	Shannon	31	1
2007-09-05	486	244	2	1	Shannon	31	1
2007-09-11	494	244	3	1	Shannon	31	1
2007-09-11	495	244	3	1	Shannon	31	1
2007-09-11	496	244	3	1	Shannon	31	1
2007-09-12	497	56	2	1	Shannon	31	1
2007-09-12	497	244	3	1	Shannon	31	1
2008-06-14	499	244	2	1	Shannon	31	1
2008-08-04	504	56	3	1	Shannon	31	1
2008-09-17	516	56	2	1	Shannon	31	1
1996-07-16	6	136	3	1	Shannon	30	1
1997-07-04	65	136	3	1	Shannon	30	1
1997-07-04	66	136	3	1	Shannon	30	1
2001-02-17	182	136	2	1	Shannon	30	1
2001-07-09	190	136	2	1	Shannon	30	1
2001-07-28	198	136	1	1	Shannon	30	1
2001-07-31	205	136	1	1	Shannon	30	1
2002-08-05	239	136	2	1	Shannon	30	1
2002-08-22	243	136	3	1	Shannon	30	1
2002-09-04	246	136	3	1	Shannon	30	1
2003-07-05	260	136	3	1	Shannon	30	1
2003-08-11	288	136	2	1	Shannon	30	1
2003-08-11	289	136	2	1	Shannon	30	1
2003-08-15	305	136	1	1	Shannon	30	1
2005-09-12	345	136	3	1	Shannon	30	1
2005-09-17	351	136	2	1	Shannon	30	1
2005-09-17	352	136	2	1	Shannon	30	1
2005-09-20	353	136	2	1	Shannon	30	1
2005-09-20	354	136	3	1	Shannon	30	1
2006-06-26	357	136	3	1	Shannon	30	1
2006-08-07	373	136	2	1	Shannon	30	1
2006-10-03	388	136	1	1	Shannon	30	1
2007-01-25	414	136	3	1	Shannon	30	1
2007-03-22	423	136	2	1	Shannon	30	1
2007-04-18	431	136	3	1	Shannon	30	1
2007-07-07	435	136	3	1	Shannon	30	1
2008-06-14	499	136	3	1	Shannon	30	1
2008-08-08	506	136	2	1	Shannon	30	1
2008-08-30	508	136	2	1	Shannon	30	1
2008-09-13	514	136	1	1	Shannon	30	1
1996-07-16	7	29	3	1	Shannon	29	1
1996-08-03	14	29	2	1	Shannon	29	1
1996-09-08	32	29	3	1	Shannon	29	1
1997-05-27	53	29	2	1	Shannon	29	1
1997-07-18	84	29	1	1	Shannon	29	1
1997-07-22	94	29	2	1	Shannon	29	1
1997-09-10	116	29	3	1	Shannon	29	1
1997-09-11	118	29	3	1	Shannon	29	1
1998-05-14	129	29	1	1	Shannon	29	1
1998-05-14	129	29	3	1	Shannon	29	1
1998-08-27	142	29	2	1	Shannon	29	1
2001-08-17	208	29	2	1	Shannon	29	1
2002-08-05	239	29	3	1	Shannon	29	1
2003-07-05	258	29	1	1	Shannon	29	1
2003-08-04	262	29	1	1	Shannon	29	1
2003-08-05	268	29	3	1	Shannon	29	1
2003-08-11	292	29	1	1	Shannon	29	1
2005-09-06	331	29	3	1	Shannon	29	1
2006-07-15	360	29	1	1	Shannon	29	1
2006-09-12	380	29	2	1	Shannon	29	1
2006-09-25	385	29	3	1	Shannon	29	1
2006-10-20	390	29	2	1	Shannon	29	1
2007-01-25	412	29	3	1	Shannon	29	1
2007-04-18	428	29	2	1	Shannon	29	1
2007-07-22	455	29	1	1	Shannon	29	1
2007-08-13	474	29	3	1	Shannon	29	1
2007-08-22	475	29	2	1	Shannon	29	1
2007-08-22	476	29	3	1	Shannon	29	1
2007-09-05	486	29	2	1	Shannon	29	1
1998-08-28	146	368	3	1	Shannon	28	1
1998-08-28	147	368	1	1	Shannon	28	1
2001-07-26	192	368	2	1	Shannon	28	1
2001-07-27	196	368	2	1	Shannon	28	1
2001-10-28	216	368	1	1	Shannon	28	1
2002-03-29	229	368	3	1	Shannon	28	1
2002-08-05	239	368	3	1	Shannon	28	1
2002-09-04	247	368	1	1	Shannon	28	1
2003-08-13	300	368	3	1	Shannon	28	1
2003-08-16	306	368	1	1	Shannon	28	1
2003-09-21	313	368	1	1	Shannon	28	1
2006-08-21	377	368	1	1	Shannon	28	1
2006-09-12	379	368	1	1	Shannon	28	1
2006-10-03	387	368	3	1	Shannon	28	1
2006-10-23	394	368	2	1	Shannon	28	1
2006-10-29	397	368	2	1	Shannon	28	1
2006-11-04	405	368	2	1	Shannon	28	1
2007-03-27	424	368	2	1	Shannon	28	1
2007-07-14	436	368	1	1	Shannon	28	1
2007-07-15	439	368	2	1	Shannon	28	1
2007-07-16	442	368	3	1	Shannon	28	1
2007-07-22	453	368	2	1	Shannon	28	1
2007-07-30	462	368	3	1	Shannon	28	1
2007-08-08	473	368	3	1	Shannon	28	1
2007-08-23	478	368	2	1	Shannon	28	1
2007-08-28	481	368	3	1	Shannon	28	1
2007-09-06	488	368	3	1	Shannon	28	1
2008-08-08	505	368	3	1	Shannon	28	1
1996-09-08	31	1	3	1	Shannon	27	1
1997-07-18	81	292	1	1	Shannon	27	1
1997-07-18	82	292	2	1	Shannon	27	1
1997-08-24	109	292	2	1	Shannon	27	1
1997-09-10	116	292	2	1	Shannon	27	1
1997-09-11	117	1	3	1	Shannon	27	1
1997-10-25	122	292	2	1	Shannon	27	1
1997-11-26	123	1	3	1	Shannon	27	1
1998-05-14	129	1	1	1	Shannon	27	1
1998-05-14	129	292	2	1	Shannon	27	1
1998-05-17	133	1	3	1	Shannon	27	1
1998-08-27	142	1	3	1	Shannon	27	1
1998-08-28	149	1	3	1	Shannon	27	1
1998-08-28	149	292	3	1	Shannon	27	1
1999-06-24	172	292	2	1	Shannon	27	1
2000-09-05	181	292	2	1	Shannon	27	1
2001-08-17	210	1	3	1	Shannon	27	1
2002-07-17	234	292	2	1	Shannon	27	1
2002-08-05	239	292	1	1	Shannon	27	1
2002-09-04	247	1	1	1	Shannon	27	1
2003-07-05	254	1	2	1	Shannon	27	1
2003-08-06	276	1	1	1	Shannon	27	1
2003-08-07	281	292	2	1	Shannon	27	1
2003-08-10	286	292	3	1	Shannon	27	1
2003-08-13	300	1	2	1	Shannon	27	1
2003-08-16	306	292	1	1	Shannon	27	1
2003-09-21	313	1	1	1	Shannon	27	1
2005-08-27	318	1	3	1	Shannon	27	1
2005-08-30	325	292	3	1	Shannon	27	1
2005-09-06	330	1	2	1	Shannon	27	1
2005-09-06	331	1	2	1	Shannon	27	1
2005-09-10	337	1	2	1	Shannon	27	1
2005-09-11	341	292	3	1	Shannon	27	1
2005-09-17	350	1	3	1	Shannon	27	1
2006-06-26	355	1	2	1	Shannon	27	1
2006-06-26	355	292	3	1	Shannon	27	1
2006-07-15	360	292	1	1	Shannon	27	1
2006-07-17	365	292	2	1	Shannon	27	1
2006-08-07	368	292	1	1	Shannon	27	1
2006-10-04	389	1	2	1	Shannon	27	1
2006-10-20	390	1	1	1	Shannon	27	1
2006-10-20	390	292	2	1	Shannon	27	1
2006-10-20	392	292	3	1	Shannon	27	1
2007-06-06	432	1	2	1	Shannon	27	1
2007-07-16	443	292	3	1	Shannon	27	1
2007-07-20	447	1	2	1	Shannon	27	1
2007-07-22	456	292	2	1	Shannon	27	1
2007-08-22	475	1	3	1	Shannon	27	1
2007-08-22	476	1	2	1	Shannon	27	1
2007-08-26	479	1	2	1	Shannon	27	1
2007-08-27	480	292	3	1	Shannon	27	1
2007-09-05	486	292	1	1	Shannon	27	1
2007-09-12	497	1	2	1	Shannon	27	1
2008-08-04	502	292	3	1	Shannon	27	1
1997-07-08	74	282	1	1	Shannon	26	1
1997-09-11	119	139	3	1	Shannon	26	1
2001-07-08	188	282	2	1	Shannon	26	1
2001-07-08	188	402	2	1	Shannon	26	1
2001-07-26	194	139	3	1	Shannon	26	1
2001-07-26	194	402	3	1	Shannon	26	1
2001-08-17	210	139	3	1	Shannon	26	1
2001-09-10	9005	282	1	1	Brandon Bay	26	2
2002-09-04	247	282	1	1	Shannon	26	1
2003-07-05	254	402	1	1	Shannon	26	1
2003-08-05	266	453	1	1	Shannon	26	1
2003-08-05	267	282	3	1	Shannon	26	1
2003-08-06	276	139	1	1	Shannon	26	1
2003-08-07	279	402	1	1	Shannon	26	1
2003-08-07	279	453	2	1	Shannon	26	1
2003-08-07	281	453	1	1	Shannon	26	1
2003-08-10	286	139	3	1	Shannon	26	1
2003-08-11	291	282	2	1	Shannon	26	1
2003-08-11	291	402	1	1	Shannon	26	1
2003-08-11	292	453	1	1	Shannon	26	1
2003-08-12	296	282	2	1	Shannon	26	1
2003-08-12	296	282	2	1	Shannon	26	1
2003-08-12	296	402	3	1	Shannon	26	1
2003-08-13	300	282	3	1	Shannon	26	1
2003-08-16	306	139	1	1	Shannon	26	1
2003-08-16	306	402	1	1	Shannon	26	1
2003-08-16	306	453	1	1	Shannon	26	1
2003-09-16	309	282	2	1	Shannon	26	1
2003-09-16	310	402	1	1	Shannon	26	1
2003-09-16	310	453	1	1	Shannon	26	1
2003-09-21	313	139	1	1	Shannon	26	1
2005-08-27	318	139	3	1	Shannon	26	1
2005-08-30	323	282	2	1	Shannon	26	1
2005-08-30	323	402	3	1	Shannon	26	1
2005-08-30	323	453	3	1	Shannon	26	1
2005-09-05	329	139	3	1	Shannon	26	1
2005-09-08	335	139	2	1	Shannon	26	1
2005-09-08	335	402	2	1	Shannon	26	1
2005-09-11	340	282	2	1	Shannon	26	1
2005-09-17	349	453	2	1	Shannon	26	1
2006-07-17	365	139	3	1	Shannon	26	1
2006-07-17	365	453	1	1	Shannon	26	1
2006-09-12	381	282	3	1	Shannon	26	1
2006-09-25	385	139	3	1	Shannon	26	1
2006-10-20	390	139	2	1	Shannon	26	1
2006-10-20	391	139	2	1	Shannon	26	1
2006-10-20	392	139	2	1	Shannon	26	1
2006-10-23	394	402	3	1	Shannon	26	1
2006-10-29	397	282	2	1	Shannon	26	1
2006-10-29	397	402	2	1	Shannon	26	1
2006-11-01	398	139	2	1	Shannon	26	1
2006-11-01	398	282	1	1	Shannon	26	1
2006-11-01	398	402	1	1	Shannon	26	1
2006-11-01	398	453	1	1	Shannon	26	1
2006-11-03	400	139	2	1	Shannon	26	1
2006-11-03	402	139	2	1	Shannon	26	1
2006-11-04	404	139	3	1	Shannon	26	1
2006-11-04	405	139	3	1	Shannon	26	1
2006-11-04	405	282	2	1	Shannon	26	1
2006-11-04	405	402	3	1	Shannon	26	1
2006-11-04	405	453	3	1	Shannon	26	1
2007-07-14	436	282	1	1	Shannon	26	1
2007-07-14	436	402	2	1	Shannon	26	1
2007-07-14	436	453	1	1	Shannon	26	1
2007-07-15	439	402	3	1	Shannon	26	1
2007-07-15	439	453	3	1	Shannon	26	1
2007-07-16	441	453	2	1	Shannon	26	1
2007-07-16	442	402	2	1	Shannon	26	1
2007-07-20	448	282	3	1	Shannon	26	1
2007-07-20	448	402	3	1	Shannon	26	1
2007-07-21	452	453	2	1	Shannon	26	1
2007-07-22	453	139	3	1	Shannon	26	1
2007-07-22	453	453	2	1	Shannon	26	1
2007-07-22	454	402	2	1	Shannon	26	1
2007-07-30	460	453	2	1	Shannon	26	1
2007-07-30	462	402	2	1	Shannon	26	1
2007-07-30	463	282	3	1	Shannon	26	1
2007-07-30	463	453	3	1	Shannon	26	1
2007-07-30	465	453	3	1	Shannon	26	1
2007-07-31	467	139	2	1	Shannon	26	1
2007-07-31	467	453	3	1	Shannon	26	1
2007-08-08	470	282	2	1	Shannon	26	1
2007-08-08	473	402	3	1	Shannon	26	1
2007-08-13	474	139	2	1	Shannon	26	1
2007-08-13	474	453	1	1	Shannon	26	1
2007-08-22	475	282	2	1	Shannon	26	1
2007-08-22	475	453	2	1	Shannon	26	1
2007-08-23	478	282	3	1	Shannon	26	1
2007-08-23	478	402	3	1	Shannon	26	1
2007-08-23	478	453	2	1	Shannon	26	1
2007-08-28	481	282	2	1	Shannon	26	1
2007-08-28	481	402	2	1	Shannon	26	1
2007-08-28	482	453	1	1	Shannon	26	1
2007-09-03	483	139	2	1	Shannon	26	1
2007-09-05	486	453	2	1	Shannon	26	1
2007-09-05	487	282	2	1	Shannon	26	1
2007-09-05	487	402	3	1	Shannon	26	1
2007-09-06	488	402	2	1	Shannon	26	1
2007-09-06	488	453	3	1	Shannon	26	1
2007-09-07	490	282	3	1	Shannon	26	1
2007-09-07	490	402	2	1	Shannon	26	1
2007-09-12	497	139	2	1	Shannon	26	1
2008-06-14	499	139	3	1	Shannon	26	1
2008-08-04	504	282	3	1	Shannon	26	1
1996-07-16	7	19	2	1	Shannon	25	1
1996-08-03	14	24	3	1	Shannon	25	1
1996-08-13	161	19	3	1	Shannon	25	1
1996-09-08	32	24	3	1	Shannon	25	1
1997-06-16	60	24	3	1	Shannon	25	1
1997-07-18	84	24	3	1	Shannon	25	1
1997-08-18	98	24	2	1	Shannon	25	1
1998-01-29	125	24	3	1	Shannon	25	1
1998-05-17	133	19	3	1	Shannon	25	1
1999-06-24	173	19	1	1	Shannon	25	1
2001-02-17	185	24	1	1	Shannon	25	1
2001-07-26	194	19	3	1	Shannon	25	1
2002-03-29	229	19	3	1	Shannon	25	1
2002-08-22	240	24	1	1	Shannon	25	1
2002-09-04	247	19	1	1	Shannon	25	1
2003-08-05	267	19	1	1	Shannon	25	1
2003-08-05	275	24	3	1	Shannon	25	1
2003-08-06	277	19	2	1	Shannon	25	1
2003-08-07	278	19	3	1	Shannon	25	1
2003-08-11	289	24	2	1	Shannon	25	1
2003-08-11	292	19	3	1	Shannon	25	1
2005-08-30	324	19	3	1	Shannon	25	1
2005-09-05	329	19	3	1	Shannon	25	1
2005-09-11	339	19	1	1	Shannon	25	1
2005-09-12	345	24	2	1	Shannon	25	1
2005-09-17	352	24	3	1	Shannon	25	1
2005-09-20	353	24	2	1	Shannon	25	1
2006-07-15	361	24	2	1	Shannon	25	1
2006-07-17	363	19	3	1	Shannon	25	1
2006-08-07	373	24	3	1	Shannon	25	1
2006-09-12	382	24	2	1	Shannon	25	1
2006-10-20	390	19	2	1	Shannon	25	1
2006-10-23	394	19	1	1	Shannon	25	1
2007-01-23	409	19	3	1	Shannon	25	1
2007-02-17	417	24	2	1	Shannon	25	1
2007-02-17	419	24	3	1	Shannon	25	1
2007-04-18	427	19	3	1	Shannon	25	1
2007-04-18	431	24	3	1	Shannon	25	1
2007-07-16	441	19	3	1	Shannon	25	1
2007-07-20	447	19	3	1	Shannon	25	1
2007-07-30	460	19	3	1	Shannon	25	1
2007-08-26	479	19	2	1	Shannon	25	1
2007-08-28	481	19	2	1	Shannon	25	1
2007-09-03	484	24	2	1	Shannon	25	1
2007-09-12	497	19	3	1	Shannon	25	1
2008-08-30	507	24	2	1	Shannon	25	1
2008-08-31	509	24	2	1	Shannon	25	1
2008-09-17	516	24	2	1	Shannon	25	1
2008-09-17	519	24	2	1	Shannon	25	1
2008-09-28	521	24	2	1	Shannon	25	1
1996-09-04	17	73	3	1	Shannon	23	1
1996-09-08	29	73	3	1	Shannon	23	1
1996-09-08	30	73	3	1	Shannon	23	1
1997-06-23	63	73	2	1	Shannon	23	1
1997-07-05	71	73	3	1	Shannon	23	1
1997-07-18	82	73	3	1	Shannon	23	1
1997-07-22	92	334	1	1	Shannon	23	1
1997-08-18	97	73	3	1	Shannon	23	1
1997-08-23	108	73	3	1	Shannon	23	1
1997-08-24	110	73	1	1	Shannon	23	1
1998-05-14	129	73	2	1	Shannon	23	1
1998-08-27	144	73	2	1	Shannon	23	1
1998-08-28	145	73	3	1	Shannon	23	1
1999-06-24	172	73	3	1	Shannon	23	1
2001-07-31	205	73	2	1	Shannon	23	1
2001-08-17	206	73	1	1	Shannon	23	1
2002-08-22	242	334	3	1	Shannon	23	1
2003-08-05	274	73	2	1	Shannon	23	1
2003-08-07	281	334	1	1	Shannon	23	1
2003-08-11	288	73	1	1	Shannon	23	1
2003-09-16	310	334	2	1	Shannon	23	1
2005-08-30	323	334	3	1	Shannon	23	1
2005-09-08	335	334	3	1	Shannon	23	1
2006-08-07	373	73	3	1	Shannon	23	1
2006-10-03	388	73	2	1	Shannon	23	1
2006-10-20	392	334	3	1	Shannon	23	1
2006-11-01	398	334	1	1	Shannon	23	1
2007-01-25	414	334	1	1	Shannon	23	1
2007-02-05	415	334	3	1	Shannon	23	1
2007-03-22	422	73	3	1	Shannon	23	1
2007-03-22	423	73	1	1	Shannon	23	1
2007-04-06	425	73	2	1	Shannon	23	1
2007-07-20	445	334	3	1	Shannon	23	1
2007-07-20	448	334	3	1	Shannon	23	1
2007-07-30	462	334	2	1	Shannon	23	1
2007-08-08	473	334	2	1	Shannon	23	1
2007-08-13	474	334	1	1	Shannon	23	1
2007-08-22	476	334	3	1	Shannon	23	1
2007-08-23	478	334	1	1	Shannon	23	1
2007-08-28	481	334	2	1	Shannon	23	1
2007-08-28	482	334	2	1	Shannon	23	1
2007-09-06	488	334	2	1	Shannon	23	1
2007-09-07	490	334	3	1	Shannon	23	1
2008-08-08	505	334	2	1	Shannon	23	1
2008-09-07	512	334	3	1	Shannon	23	1
2008-09-28	521	73	3	1	Shannon	23	1
1996-07-16	7	18	3	1	Shannon	22	1
1996-08-13	160	18	3	1	Shannon	22	1
1997-11-26	123	18	3	1	Shannon	22	1
1998-08-27	143	18	3	1	Shannon	22	1
2001-07-28	199	18	2	1	Shannon	22	1
2001-09-22	212	18	2	1	Shannon	22	1
2002-09-04	247	18	2	1	Shannon	22	1
2003-08-04	261	18	3	1	Shannon	22	1
2003-08-05	267	18	3	1	Shannon	22	1
2003-08-06	277	18	3	1	Shannon	22	1
2003-08-07	278	18	2	1	Shannon	22	1
2003-08-16	308	18	2	1	Shannon	22	1
2003-09-21	313	18	3	1	Shannon	22	1
2005-08-27	318	18	3	1	Shannon	22	1
2005-08-30	319	18	3	1	Shannon	22	1
2005-09-06	331	18	3	1	Shannon	22	1
2005-09-08	336	18	2	1	Shannon	22	1
2005-09-11	341	18	1	1	Shannon	22	1
2006-08-07	369	18	3	1	Shannon	22	1
2006-10-04	389	18	2	1	Shannon	22	1
2007-08-26	479	18	2	1	Shannon	22	1
2007-08-28	481	18	3	1	Shannon	22	1
1997-03-21	37	155	2	1	Shannon	20	1
1997-05-27	50	155	2	1	Shannon	20	1
1997-07-18	80	155	2	1	Shannon	20	1
1997-08-18	97	155	3	1	Shannon	20	1
1997-08-18	98	155	2	1	Shannon	20	1
1997-08-24	114	155	2	1	Shannon	20	1
1998-05-17	132	155	3	1	Shannon	20	1
1998-08-27	144	155	3	1	Shannon	20	1
1999-07-09	179	155	3	1	Shannon	20	1
2001-02-17	185	155	1	1	Shannon	20	1
2003-08-07	278	155	3	1	Shannon	20	1
2005-09-12	345	155	2	1	Shannon	20	1
2005-09-17	352	155	2	1	Shannon	20	1
2006-08-07	370	155	1	1	Shannon	20	1
2006-11-03	400	155	2	1	Shannon	20	1
2006-11-03	403	155	3	1	Shannon	20	1
2007-02-17	421	155	3	1	Shannon	20	1
2007-04-18	427	155	1	1	Shannon	20	1
2007-08-13	474	155	3	1	Shannon	20	1
2008-09-17	516	155	3	1	Shannon	20	1
1999-06-24	172	384	2	1	Shannon	19	1
2001-08-17	209	384	3	1	Shannon	19	1
2003-08-07	281	384	2	1	Shannon	19	1
2005-08-30	321	539	3	1	Shannon	19	1
2005-09-08	336	539	2	1	Shannon	19	1
2005-09-12	345	539	3	1	Shannon	19	1
2006-07-15	359	384	1	1	Shannon	19	1
2006-08-07	370	539	2	1	Shannon	19	1
2006-08-21	377	384	2	1	Shannon	19	1
2006-09-25	385	539	3	1	Shannon	19	1
2006-10-20	390	539	1	1	Shannon	19	1
2006-11-01	398	384	1	1	Shannon	19	1
2006-11-01	398	539	2	1	Shannon	19	1
2006-11-03	400	539	1	1	Shannon	19	1
2006-11-03	403	539	2	1	Shannon	19	1
2006-11-04	405	384	3	1	Shannon	19	1
2007-01-25	412	539	2	1	Shannon	19	1
2007-02-05	415	384	3	1	Shannon	19	1
2007-03-27	424	384	3	1	Shannon	19	1
2007-04-18	427	539	1	1	Shannon	19	1
2007-06-06	432	539	2	1	Shannon	19	1
2007-07-21	452	384	2	1	Shannon	19	1
2007-07-21	452	539	1	1	Shannon	19	1
2007-07-30	460	384	1	1	Shannon	19	1
2007-07-30	465	384	1	1	Shannon	19	1
2007-08-08	473	384	2	1	Shannon	19	1
2007-08-13	474	384	2	1	Shannon	19	1
2007-08-13	474	539	3	1	Shannon	19	1
2007-08-22	475	539	3	1	Shannon	19	1
2007-08-22	476	539	2	1	Shannon	19	1
2007-08-27	480	539	2	1	Shannon	19	1
2007-08-28	481	539	3	1	Shannon	19	1
2007-09-06	488	384	2	1	Shannon	19	1
2007-09-07	490	384	3	1	Shannon	19	1
2007-09-12	497	539	3	1	Shannon	19	1
2008-08-04	504	384	2	1	Shannon	19	1
2008-08-08	505	384	2	1	Shannon	19	1
2008-09-07	512	384	3	1	Shannon	19	1
1996-07-16	7	36	3	1	Shannon	18	1
1996-08-03	14	180	3	1	Shannon	18	1
1996-08-13	158	36	3	1	Shannon	18	1
1996-09-08	32	36	3	1	Shannon	18	1
1997-06-16	59	180	3	1	Shannon	18	1
1997-07-18	84	180	3	1	Shannon	18	1
1997-07-18	85	180	3	1	Shannon	18	1
1997-07-18	88	302	2	1	Shannon	18	1
1997-07-22	92	302	2	1	Shannon	18	1
1997-07-22	94	180	3	1	Shannon	18	1
1998-05-14	129	180	3	1	Shannon	18	1
1998-08-28	149	180	2	1	Shannon	18	1
1998-08-29	152	36	3	1	Shannon	18	1
1999-06-24	172	36	2	1	Shannon	18	1
1999-07-09	180	36	3	1	Shannon	18	1
2002-08-22	243	445	3	1	Shannon	18	1
2002-09-04	246	445	2	1	Shannon	18	1
2003-07-05	257	36	1	1	Shannon	18	1
2003-08-06	277	302	1	1	Shannon	18	1
2003-08-07	278	36	1	1	Shannon	18	1
2003-08-07	278	180	1	1	Shannon	18	1
2003-08-11	289	445	1	1	Shannon	18	1
2003-08-13	298	445	1	1	Shannon	18	1
2003-09-21	313	180	2	1	Shannon	18	1
2005-08-31	326	36	3	1	Shannon	18	1
2005-09-08	335	36	2	1	Shannon	18	1
2005-09-11	339	302	2	1	Shannon	18	1
2005-09-11	341	36	1	1	Shannon	18	1
2005-09-12	345	445	3	1	Shannon	18	1
2005-09-17	351	445	2	1	Shannon	18	1
2005-09-17	352	445	3	1	Shannon	18	1
2005-09-20	353	302	2	1	Shannon	18	1
2005-09-20	353	445	2	1	Shannon	18	1
2005-09-20	354	302	2	1	Shannon	18	1
2005-09-20	354	445	2	1	Shannon	18	1
2006-06-26	355	180	1	1	Shannon	18	1
2006-07-15	361	445	3	1	Shannon	18	1
2006-07-17	365	302	2	1	Shannon	18	1
2006-08-07	367	36	1	1	Shannon	18	1
2006-08-07	373	445	1	1	Shannon	18	1
2006-08-21	377	445	1	1	Shannon	18	1
2006-09-12	379	36	2	1	Shannon	18	1
2006-10-04	389	36	1	1	Shannon	18	1
2006-10-04	389	180	2	1	Shannon	18	1
2006-10-20	390	180	2	1	Shannon	18	1
2006-10-20	392	36	2	1	Shannon	18	1
2006-10-20	393	302	3	1	Shannon	18	1
2006-10-20	393	445	2	1	Shannon	18	1
2006-10-23	395	445	2	1	Shannon	18	1
2006-11-03	402	302	1	1	Shannon	18	1
2007-01-25	412	180	1	1	Shannon	18	1
2007-01-25	414	445	1	1	Shannon	18	1
2007-02-05	415	36	3	1	Shannon	18	1
2007-02-17	420	445	3	1	Shannon	18	1
2007-03-22	423	445	2	1	Shannon	18	1
2007-04-18	428	180	2	1	Shannon	18	1
2007-07-14	437	302	3	1	Shannon	18	1
2007-07-15	438	36	3	1	Shannon	18	1
2007-07-20	445	302	3	1	Shannon	18	1
2007-07-22	454	302	2	1	Shannon	18	1
2007-07-29	458	302	3	1	Shannon	18	1
2007-07-30	460	36	1	1	Shannon	18	1
2007-08-08	473	302	2	1	Shannon	18	1
2007-08-22	476	180	3	1	Shannon	18	1
2007-08-26	479	180	2	1	Shannon	18	1
2007-09-05	486	302	2	1	Shannon	18	1
2007-09-11	492	180	3	1	Shannon	18	1
2008-06-14	499	302	3	1	Shannon	18	1
2008-06-14	499	445	1	1	Shannon	18	1
2008-06-14	500	180	2	1	Shannon	18	1
2008-08-04	504	302	3	1	Shannon	18	1
2008-08-08	505	302	2	1	Shannon	18	1
2001-08-17	207	419	1	1	Shannon	16	1
2002-09-16	248	419	1	1	Shannon	16	1
2003-08-11	289	419	3	1	Shannon	16	1
2005-09-08	335	419	2	1	Shannon	16	1
2005-09-12	345	419	3	1	Shannon	16	1
2005-09-17	352	419	3	1	Shannon	16	1
2005-09-20	353	419	3	1	Shannon	16	1
2005-09-20	354	419	2	1	Shannon	16	1
2006-07-15	361	419	2	1	Shannon	16	1
2007-07-16	443	419	3	1	Shannon	16	1
2007-07-31	466	419	2	1	Shannon	16	1
2007-09-07	489	419	3	1	Shannon	16	1
2007-09-11	493	419	3	1	Shannon	16	1
2007-09-12	497	419	3	1	Shannon	16	1
2008-08-08	506	419	3	1	Shannon	16	1
2008-09-28	521	419	2	1	Shannon	16	1
1996-09-08	27	197	2	1	Shannon	15	1
1997-06-23	63	197	2	1	Shannon	15	1
1997-07-18	79	197	2	1	Shannon	15	1
1997-07-21	89	197	3	1	Shannon	15	1
1997-08-18	97	197	3	1	Shannon	15	1
1997-08-18	98	197	3	1	Shannon	15	1
1997-08-24	110	197	1	1	Shannon	15	1
1998-01-29	125	197	3	1	Shannon	15	1
1998-05-17	132	197	1	1	Shannon	15	1
1998-08-01	135	197	3	1	Shannon	15	1
1998-08-27	144	197	3	1	Shannon	15	1
1999-06-24	172	197	2	1	Shannon	15	1
1999-07-09	179	197	2	1	Shannon	15	1
2001-02-17	185	398	3	1	Shannon	15	1
2001-07-28	199	197	2	1	Shannon	15	1
2001-08-17	206	197	3	1	Shannon	15	1
2001-09-06	211	398	3	1	Shannon	15	1
2002-08-22	242	398	1	1	Shannon	15	1
2003-08-07	280	398	3	1	Shannon	15	1
2003-08-07	281	398	1	1	Shannon	15	1
2003-08-11	287	398	3	1	Shannon	15	1
2003-09-21	313	398	3	1	Shannon	15	1
2005-09-12	345	398	2	1	Shannon	15	1
2005-09-17	352	398	3	1	Shannon	15	1
2006-07-17	364	545	2	1	Shannon	15	1
2006-08-07	373	398	2	1	Shannon	15	1
2006-08-21	378	545	3	1	Shannon	15	1
2006-10-29	397	545	2	1	Shannon	15	1
2006-11-04	405	545	1	1	Shannon	15	1
2007-02-05	415	398	2	1	Shannon	15	1
2007-06-06	432	398	3	1	Shannon	15	1
2007-07-14	436	545	2	1	Shannon	15	1
2007-07-20	447	545	2	1	Shannon	15	1
2007-07-21	452	545	2	1	Shannon	15	1
2007-07-30	460	545	1	1	Shannon	15	1
2007-07-30	462	545	1	1	Shannon	15	1
2007-08-08	472	545	1	1	Shannon	15	1
2007-08-13	474	545	2	1	Shannon	15	1
2007-08-28	481	545	3	1	Shannon	15	1
2007-08-28	482	545	3	1	Shannon	15	1
2007-09-03	484	398	2	1	Shannon	15	1
2007-09-07	490	545	2	1	Shannon	15	1
2008-08-08	505	545	1	1	Shannon	15	1
2008-08-30	508	398	3	1	Shannon	15	1
2008-09-17	516	398	3	1	Shannon	15	1
1996-09-04	18	57	2	1	Shannon	14	1
1996-09-08	32	57	3	1	Shannon	14	1
1997-05-02	43	57	2	1	Shannon	14	1
1997-05-17	46	57	2	1	Shannon	14	1
1997-07-05	70	57	1	1	Shannon	14	1
1997-07-18	82	57	3	1	Shannon	14	1
1997-09-11	118	57	3	1	Shannon	14	1
1998-08-27	143	57	2	1	Shannon	14	1
2001-07-26	194	412	1	1	Shannon	14	1
2001-08-17	208	57	3	1	Shannon	14	1
2001-09-22	212	57	1	1	Shannon	14	1
2002-07-17	234	412	2	1	Shannon	14	1
2002-08-05	239	57	2	1	Shannon	14	1
2002-09-04	247	57	3	1	Shannon	14	1
2003-07-05	252	412	2	1	Shannon	14	1
2003-07-05	259	412	3	1	Shannon	14	1
2003-08-06	277	57	1	1	Shannon	14	1
2003-08-07	278	412	2	1	Shannon	14	1
2003-09-21	313	57	1	1	Shannon	14	1
2005-08-27	316	536	2	1	Shannon	14	1
2005-09-05	329	412	3	1	Shannon	14	1
2005-09-17	352	536	2	1	Shannon	14	1
2006-07-17	365	533	2	1	Shannon	14	1
2006-07-17	365	536	2	1	Shannon	14	1
2006-10-20	390	412	2	1	Shannon	14	1
2006-10-20	393	533	2	1	Shannon	14	1
2006-10-20	393	536	1	1	Shannon	14	1
2006-11-04	404	533	3	1	Shannon	14	1
2006-11-04	405	533	1	1	Shannon	14	1
2006-11-04	405	536	2	1	Shannon	14	1
2007-03-27	424	533	3	1	Shannon	14	1
2007-03-27	424	536	2	1	Shannon	14	1
2007-04-18	427	412	2	1	Shannon	14	1
2007-06-06	432	412	3	1	Shannon	14	1
2007-07-16	441	412	3	1	Shannon	14	1
2007-07-20	445	536	2	1	Shannon	14	1
2007-07-22	453	536	3	1	Shannon	14	1
2007-07-29	458	533	3	1	Shannon	14	1
2007-07-29	458	536	2	1	Shannon	14	1
2007-07-31	467	533	2	1	Shannon	14	1
2007-08-08	473	533	2	1	Shannon	14	1
2007-08-13	474	412	2	1	Shannon	14	1
2007-08-13	474	533	3	1	Shannon	14	1
2007-08-13	474	536	3	1	Shannon	14	1
2007-08-22	475	412	3	1	Shannon	14	1
2007-08-23	478	536	2	1	Shannon	14	1
2007-09-03	483	412	2	1	Shannon	14	1
2007-09-05	487	536	2	1	Shannon	14	1
2007-09-06	488	533	2	1	Shannon	14	1
2007-09-06	488	536	2	1	Shannon	14	1
2007-09-11	492	536	3	1	Shannon	14	1
2008-06-14	499	533	2	1	Shannon	14	1
2008-06-14	501	533	2	1	Shannon	14	1
2008-08-04	504	533	3	1	Shannon	14	1
2008-08-31	510	533	2	1	Shannon	14	1
2008-09-17	518	412	3	1	Shannon	14	1
1997-07-08	75	285	2	1	Shannon	13	1
1997-07-08	76	222	3	1	Shannon	13	1
1997-07-18	82	285	2	1	Shannon	13	1
1997-07-18	85	222	3	1	Shannon	13	1
1997-07-22	92	285	1	1	Shannon	13	1
1997-07-22	93	285	1	1	Shannon	13	1
1997-08-23	105	222	2	1	Shannon	13	1
1997-09-11	119	285	3	1	Shannon	13	1
1998-03-22	127	285	3	1	Shannon	13	1
1998-05-14	129	285	2	1	Shannon	13	1
1998-08-27	142	285	3	1	Shannon	13	1
1998-08-28	149	382	3	1	Shannon	13	1
1998-08-28	150	382	2	1	Shannon	13	1
1998-08-29	153	285	2	1	Shannon	13	1
1999-06-24	172	285	2	1	Shannon	13	1
1999-06-24	175	382	3	1	Shannon	13	1
2001-07-31	205	382	3	1	Shannon	13	1
2001-08-10	9003	1049	3	1	Donegal	13	5
2001-08-17	207	285	2	1	Shannon	13	1
2001-09-10	9005	285	1	1	Brandon Bay	13	2
2001-09-22	215	222	3	1	Shannon	13	1
2002-03-29	229	285	3	1	Shannon	13	1
2002-08-05	239	222	3	1	Shannon	13	1
2002-09-19	9009	1049	1	1	Connemara	13	4
2002-09-21	9012	1049	1	1	Connemara	13	4
2003-08-05	266	222	1	1	Shannon	13	1
2003-08-05	274	382	3	1	Shannon	13	1
2003-08-13	297	382	3	1	Shannon	13	1
2003-08-13	300	222	3	1	Shannon	13	1
2003-09-21	313	222	2	1	Shannon	13	1
2005-09-02	9017	1049	1	1	Cork	13	3
2005-09-10	337	222	2	1	Shannon	13	1
2005-09-12	345	553	3	1	Shannon	13	1
2005-09-12	346	382	2	1	Shannon	13	1
2005-09-17	352	553	2	1	Shannon	13	1
2005-09-20	354	553	3	1	Shannon	13	1
2006-08-07	367	382	1	1	Shannon	13	1
2006-10-20	390	222	2	1	Shannon	13	1
2006-10-20	392	553	2	1	Shannon	13	1
2007-01-23	411	382	3	1	Shannon	13	1
2007-01-25	414	553	2	1	Shannon	13	1
2007-03-27	424	553	2	1	Shannon	13	1
2007-07-07	435	382	3	1	Shannon	13	1
2007-07-20	445	553	3	1	Shannon	13	1
2007-07-22	455	382	2	1	Shannon	13	1
2007-07-22	456	382	3	1	Shannon	13	1
2007-08-13	474	553	3	1	Shannon	13	1
2007-08-26	479	222	2	1	Shannon	13	1
2007-08-27	480	222	2	1	Shannon	13	1
2007-09-07	489	553	2	1	Shannon	13	1
2007-09-11	492	553	3	1	Shannon	13	1
2007-09-11	496	222	3	1	Shannon	13	1
2007-09-12	497	553	2	1	Shannon	13	1
2008-08-08	506	382	2	1	Shannon	13	1
2008-08-30	507	553	3	1	Shannon	13	1
2008-09-28	521	553	2	1	Shannon	13	1
2010-07-28	9040	1049	2	1	Mayo	13	7
2010-10-14	9042	1049	1	1	Mayo	13	7
2013-06-02	9045	1049	1	1	Connemara	13	4
2013-06-26	9050	1049	2	1	Connemara	13	4
2013-07-08	9051	1049	1	1	Mayo	13	7
2013-08-07	9054	1049	3	1	Donegal	13	5
2013-08-08	9055	1049	2	1	Donegal	13	5
2014-06-17	9060	1049	1	1	Mayo	13	7
2014-08-24	9072	1049	3	1	Donegal	13	5
1996-07-16	7	34	3	1	Shannon	12	1
1997-07-09	78	34	2	1	Shannon	12	1
1997-07-22	90	34	2	1	Shannon	12	1
1997-08-23	105	34	3	1	Shannon	12	1
1997-08-24	113	34	3	1	Shannon	12	1
2002-09-04	247	34	1	1	Shannon	12	1
2003-08-04	262	34	1	1	Shannon	12	1
2003-08-10	285	34	2	1	Shannon	12	1
2005-09-08	335	34	2	1	Shannon	12	1
2005-09-10	337	34	2	1	Shannon	12	1
2005-09-11	341	34	2	1	Shannon	12	1
2006-07-15	359	34	2	1	Shannon	12	1
2006-08-21	378	544	2	1	Shannon	12	1
2006-11-01	398	544	3	1	Shannon	12	1
2007-06-06	432	544	2	1	Shannon	12	1
2007-07-15	439	544	3	1	Shannon	12	1
2007-07-20	449	544	3	1	Shannon	12	1
2007-07-30	464	544	3	1	Shannon	12	1
2007-07-31	467	544	3	1	Shannon	12	1
2007-09-07	489	544	2	1	Shannon	12	1
2008-06-14	500	544	3	1	Shannon	12	1
2008-08-04	504	544	3	1	Shannon	12	1
2008-08-08	505	544	3	1	Shannon	12	1
2008-08-30	508	544	3	1	Shannon	12	1
1996-09-04	16	70	3	1	Shannon	11	1
1996-09-04	17	70	3	1	Shannon	11	1
1996-09-08	24	70	2	1	Shannon	11	1
1996-09-08	27	70	2	1	Shannon	11	1
1996-09-08	30	70	3	1	Shannon	11	1
1997-06-23	63	70	1	1	Shannon	11	1
1997-07-05	68	70	1	1	Shannon	11	1
1997-07-18	80	70	3	1	Shannon	11	1
1997-08-24	113	70	2	1	Shannon	11	1
2001-07-31	205	70	3	1	Shannon	11	1
2002-07-16	231	70	1	1	Shannon	11	1
2009-06-01	9025	1188	2	1	Connemara	11	4
2009-06-02	9026	1188	3	1	Connemara	11	4
2009-08-12	9031	1188	2	1	Connemara	11	4
2010-07-28	9040	1188	3	1	Mayo	11	7
2013-06-03	9046	1188	1	1	Mayo	11	7
2014-06-14	9058	1188	1	1	Mayo	11	7
2014-06-15	9059	1188	2	1	Mayo	11	7
2014-06-17	9060	1188	1	1	Mayo	11	7
2014-06-21	9064	1188	1	1	Mayo	11	7
2014-06-26	9065	1188	2	1	Donegal	11	5
2014-08-22	9071	1188	2	1	Donegal	11	5
1996-07-16	7	33	2	1	Shannon	10	1
1997-05-02	43	33	3	1	Shannon	10	1
1997-07-08	76	33	3	1	Shannon	10	1
1997-08-24	114	33	2	1	Shannon	10	1
2001-09-22	212	33	1	1	Shannon	10	1
2002-09-04	247	33	2	1	Shannon	10	1
2003-08-06	277	33	3	1	Shannon	10	1
2003-08-07	278	33	2	1	Shannon	10	1
2003-08-10	285	33	2	1	Shannon	10	1
2003-08-15	302	33	3	1	Shannon	10	1
2013-05-21	9043	1409	2	1	Connemara	10	4
2013-06-03	9046	1407	1	1	Mayo	10	7
2013-06-03	9046	1409	1	1	Mayo	10	7
2013-06-03	9046	1424	1	1	Mayo	10	7
2013-06-19	9049	1347	3	1	Connemara	10	4
2013-06-26	9050	1347	1	1	Connemara	10	4
2013-07-08	9051	1347	1	1	Mayo	10	7
2014-05-27	9056	1407	1	1	Mayo	10	7
2014-05-27	9056	1409	1	1	Mayo	10	7
2014-05-27	9056	1424	1	1	Mayo	10	7
2014-05-29	9057	1407	1	1	Mayo	10	7
2014-05-29	9057	1409	1	1	Mayo	10	7
2014-05-29	9057	1424	1	1	Mayo	10	7
2014-06-14	9058	1409	1	1	Mayo	10	7
2014-06-14	9058	1424	1	1	Mayo	10	7
2014-06-15	9059	1409	2	1	Mayo	10	7
2014-06-15	9059	1424	2	1	Mayo	10	7
2014-06-17	9060	1347	1	1	Mayo	10	7
2014-06-17	9060	1407	2	1	Mayo	10	7
2014-06-17	9060	1424	1	1	Mayo	10	7
2014-06-19	9061	1347	2	1	Connemara	10	4
2014-06-20	9062	1347	2	1	Connemara	10	4
2014-06-21	9063	1347	2	1	Connemara	10	4
2014-06-21	9064	1407	1	1	Mayo	10	7
2014-06-21	9064	1424	1	1	Mayo	10	7
2014-06-26	9065	1407	2	1	Donegal	10	5
2014-07-27	9069	1347	2	1	Mayo	10	7
2014-08-22	9071	1407	2	1	Donegal	10	5
2014-08-22	9071	1409	2	1	Donegal	10	5
2014-08-22	9071	1424	1	1	Donegal	10	5
2014-08-24	9072	1347	3	1	Donegal	10	5
2014-08-24	9072	1407	2	1	Donegal	10	5
2014-08-24	9072	1409	3	1	Donegal	10	5
2014-08-26	9073	1407	2	1	Donegal	10	5
2014-09-08	9074	1409	1	1	Mayo	10	7
2014-09-12	9075	1347	2	1	Donegal	10	5
2014-09-12	9075	1407	2	1	Donegal	10	5
2014-09-12	9075	1409	2	1	Donegal	10	5
2014-09-12	9075	1424	1	1	Donegal	10	5
2014-09-13	9076	1424	1	1	Donegal	10	5
1997-05-27	50	60	3	1	Shannon	9	1
1997-06-16	59	145	2	1	Shannon	9	1
1997-07-18	84	145	2	1	Shannon	9	1
1997-07-18	85	145	2	1	Shannon	9	1
1997-08-23	105	60	3	1	Shannon	9	1
1997-09-10	116	145	1	1	Shannon	9	1
1998-05-14	129	145	2	1	Shannon	9	1
1999-06-24	172	60	2	1	Shannon	9	1
1999-06-24	176	60	3	1	Shannon	9	1
2001-07-26	194	60	3	1	Shannon	9	1
2001-08-10	9003	1038	2	1	Donegal	9	5
2002-07-16	231	60	1	1	Shannon	9	1
2002-08-05	239	60	2	1	Shannon	9	1
2002-08-29	9008	1038	3	1	Youghal	9	8
2003-08-07	278	60	2	1	Shannon	9	1
2003-09-21	313	60	2	1	Shannon	9	1
2005-08-30	324	145	3	1	Shannon	9	1
2005-09-02	9017	1038	2	1	Cork	9	3
2005-09-12	345	145	2	1	Shannon	9	1
2007-09-06	488	145	2	1	Shannon	9	1
2008-09-17	516	145	3	1	Shannon	9	1
2013-06-02	9045	1038	1	1	Connemara	9	4
2013-06-06	9048	1323	2	1	Connemara	9	4
2013-06-26	9050	1323	2	1	Connemara	9	4
2013-07-08	9051	1323	1	1	Mayo	9	7
2013-08-07	9054	1038	2	1	Donegal	9	5
2013-08-07	9054	1323	2	1	Donegal	9	5
2013-08-08	9055	1038	2	1	Donegal	9	5
2013-08-08	9055	1323	2	1	Donegal	9	5
2014-05-27	9056	1362	1	1	Mayo	9	7
2014-05-29	9057	1362	1	1	Mayo	9	7
2014-06-14	9058	1362	1	1	Mayo	9	7
2014-06-15	9059	1362	3	1	Mayo	9	7
2014-06-17	9060	1362	2	1	Mayo	9	7
2014-06-19	9061	1323	3	1	Connemara	9	4
2014-06-20	9062	1323	2	1	Connemara	9	4
2014-06-21	9064	1362	1	1	Mayo	9	7
2014-06-26	9065	1038	2	1	Donegal	9	5
2014-07-01	9068	1323	2	1	Connemara	9	4
2014-07-27	9069	1038	2	1	Mayo	9	7
2014-08-22	9071	1362	2	1	Donegal	9	5
2014-08-24	9072	1038	3	1	Donegal	9	5
2014-08-24	9072	1323	2	1	Donegal	9	5
2014-08-24	9072	1362	3	1	Donegal	9	5
2014-08-26	9073	1362	3	1	Donegal	9	5
2002-08-29	9008	1094	1	1	Youghal	8	8
2005-09-02	9017	1094	1	1	Cork	8	3
2009-06-22	9028	1094	3	1	Connemara	8	4
2009-06-22	9028	1207	2	1	Connemara	8	4
2009-08-12	9032	1207	3	1	Connemara	8	4
2010-07-28	9040	1207	1	1	Mayo	8	7
2013-05-21	9043	1207	1	1	Connemara	8	4
2013-06-04	9047	1308	3	1	Connemara	8	4
2013-06-06	9048	1131	2	1	Connemara	8	4
2013-06-06	9048	1207	2	1	Connemara	8	4
2013-06-06	9048	1308	1	1	Connemara	8	4
2013-06-26	9050	1207	2	1	Connemara	8	4
2013-06-26	9050	1308	2	1	Connemara	8	4
2013-07-13	9053	1131	1	1	Connemara	8	4
2013-08-07	9054	1094	3	1	Donegal	8	5
2013-08-07	9054	1207	2	1	Donegal	8	5
2013-08-08	9055	1094	1	1	Donegal	8	5
2013-08-08	9055	1207	1	1	Donegal	8	5
2013-08-08	9055	1373	1	1	Donegal	8	5
2014-05-27	9056	1444	1	1	Mayo	8	7
2014-05-27	9056	1468	1	1	Mayo	8	7
2014-05-29	9057	1444	1	1	Mayo	8	7
2014-05-29	9057	1468	2	1	Mayo	8	7
2014-06-14	9058	1444	1	1	Mayo	8	7
2014-06-14	9058	1468	2	1	Mayo	8	7
2014-06-15	9059	1444	2	1	Mayo	8	7
2014-06-15	9059	1468	3	1	Mayo	8	7
2014-06-17	9060	1131	2	1	Mayo	8	7
2014-06-17	9060	1308	2	1	Mayo	8	7
2014-06-17	9060	1373	1	1	Mayo	8	7
2014-06-19	9061	1131	2	1	Connemara	8	4
2014-06-20	9062	1131	2	1	Connemara	8	4
2014-06-20	9062	1308	2	1	Connemara	8	4
2014-06-21	9064	1373	1	1	Mayo	8	7
2014-06-26	9065	1094	2	1	Donegal	8	5
2014-06-26	9065	1373	1	1	Donegal	8	5
2014-07-01	9068	1094	3	1	Connemara	8	4
2014-07-01	9068	1131	3	1	Connemara	8	4
2014-07-27	9069	1131	2	1	Mayo	8	7
2014-07-27	9069	1308	2	1	Mayo	8	7
2014-08-22	9071	1373	3	1	Donegal	8	5
2014-08-22	9071	1444	2	1	Donegal	8	5
2014-08-22	9071	1468	2	1	Donegal	8	5
2014-08-24	9072	1094	2	1	Donegal	8	5
2014-08-24	9072	1373	2	1	Donegal	8	5
2014-08-24	9072	1444	2	1	Donegal	8	5
2014-08-24	9072	1468	2	1	Donegal	8	5
2014-09-08	9074	1444	2	1	Mayo	8	7
2014-09-08	9074	1468	3	1	Mayo	8	7
2014-09-12	9075	1131	3	1	Donegal	8	5
2014-09-12	9075	1308	1	1	Donegal	8	5
2014-09-12	9075	1373	1	1	Donegal	8	5
2014-09-12	9075	1444	1	1	Donegal	8	5
2014-09-12	9075	1468	1	1	Donegal	8	5
2014-09-13	9076	1308	1	1	Donegal	8	5
2014-09-13	9076	1373	1	1	Donegal	8	5
2013-06-06	9048	1322	2	1	Connemara	7	4
2013-06-26	9050	1322	2	1	Connemara	7	4
2013-06-26	9050	1346	1	1	Connemara	7	4
2013-07-08	9051	1346	1	1	Mayo	7	7
2014-05-27	9056	1423	1	1	Mayo	7	7
2014-05-29	9057	1423	2	1	Mayo	7	7
2014-05-29	9057	1492	1	1	Mayo	7	7
2014-06-14	9058	1423	1	1	Mayo	7	7
2014-06-14	9058	1492	1	1	Mayo	7	7
2014-06-17	9060	1346	2	1	Mayo	7	7
2014-06-17	9060	1492	1	1	Mayo	7	7
2014-06-19	9061	1322	3	1	Connemara	7	4
2014-06-20	9062	1322	2	1	Connemara	7	4
2014-06-21	9063	1322	2	1	Connemara	7	4
2014-06-21	9063	1346	3	1	Connemara	7	4
2014-06-21	9064	1492	1	1	Mayo	7	7
2014-06-26	9065	1423	2	1	Donegal	7	5
2014-06-26	9065	1492	3	1	Donegal	7	5
2014-07-01	9068	1322	2	1	Connemara	7	4
2014-07-27	9069	1346	2	1	Mayo	7	7
2014-08-22	9071	1492	2	1	Donegal	7	5
2014-08-24	9072	1346	2	1	Donegal	7	5
2014-08-24	9072	1423	3	1	Donegal	7	5
2014-08-24	9072	1492	3	1	Donegal	7	5
2014-09-08	9074	1423	2	1	Mayo	7	7
2014-09-12	9075	1322	1	1	Donegal	7	5
2014-09-12	9075	1346	2	1	Donegal	7	5
2014-09-12	9075	1423	1	1	Donegal	7	5
2001-08-10	9003	1056	1	1	Donegal	6	5
2001-09-20	9007	1007	2	1	Connemara	6	4
2002-07-17	234	432	3	1	Shannon	6	1
2002-08-29	9008	1007	1	1	Youghal	6	8
2002-09-04	247	432	2	1	Shannon	6	1
2003-08-07	278	432	1	1	Shannon	6	1
2003-08-19	9013	1007	3	1	Cork	6	3
2003-08-19	9013	1056	3	1	Cork	6	3
2003-08-20	9014	1007	2	1	Cork	6	3
2003-08-20	9014	1056	3	1	Cork	6	3
2003-09-21	313	432	1	1	Shannon	6	1
2004-07-31	9016	1007	1	1	Kenmare	6	6
2004-07-31	9016	1056	2	1	Kenmare	6	6
2005-08-27	316	432	2	1	Shannon	6	1
2005-09-02	9017	1007	3	1	Cork	6	3
2005-09-02	9017	1056	2	1	Cork	6	3
2005-09-08	335	432	3	1	Shannon	6	1
2009-06-01	9025	1199	2	1	Connemara	6	4
2009-06-02	9026	1199	2	1	Connemara	6	4
2009-06-03	9027	1199	3	1	Connemara	6	4
2009-06-22	9029	1242	2	1	Connemara	6	4
2009-08-12	9031	1199	3	1	Connemara	6	4
2010-07-28	9040	1199	3	1	Mayo	6	7
2010-10-14	9042	1199	1	1	Mayo	6	7
2013-06-04	9047	1316	1	1	Connemara	6	4
2013-06-04	9047	1317	1	1	Connemara	6	4
2013-06-06	9048	1099	2	1	Connemara	6	4
2013-06-06	9048	1320	3	1	Connemara	6	4
2013-06-19	9049	1320	3	1	Connemara	6	4
2013-06-19	9049	1335	2	1	Connemara	6	4
2013-06-26	9050	1099	1	1	Connemara	6	4
2013-06-26	9050	1316	2	1	Connemara	6	4
2013-06-26	9050	1320	1	1	Connemara	6	4
2013-07-08	9051	1320	1	1	Mayo	6	7
2013-07-13	9053	1316	1	1	Connemara	6	4
2013-08-07	9054	1335	3	1	Donegal	6	5
2013-08-08	9055	1335	1	1	Donegal	6	5
2014-05-27	9056	1299	1	1	Mayo	6	7
2014-05-29	9057	1299	1	1	Mayo	6	7
2014-06-14	9058	1299	1	1	Mayo	6	7
2014-06-15	9059	1299	1	1	Mayo	6	7
2014-06-15	9059	1358	3	1	Mayo	6	7
2014-06-17	9060	1242	1	1	Mayo	6	7
2014-06-17	9060	1317	1	1	Mayo	6	7
2014-06-19	9061	1099	2	1	Connemara	6	4
2014-06-19	9061	1316	3	1	Connemara	6	4
2014-06-20	9062	1099	2	1	Connemara	6	4
2014-06-20	9062	1316	2	1	Connemara	6	4
2014-06-20	9062	1317	2	1	Connemara	6	4
2014-06-26	9065	1335	2	1	Donegal	6	5
2014-06-26	9065	1358	2	1	Donegal	6	5
2014-06-29	9066	1099	1	1	Connemara	6	4
2014-06-30	9067	1099	1	1	Connemara	6	4
2014-07-01	9068	1317	2	1	Connemara	6	4
2014-07-01	9068	1335	2	1	Connemara	6	4
2014-07-27	9069	1056	1	1	Mayo	6	7
2014-07-27	9069	1242	1	1	Mayo	6	7
2014-07-27	9069	1317	2	1	Mayo	6	7
2014-08-22	9071	1358	2	1	Donegal	6	5
2014-08-24	9072	1242	2	1	Donegal	6	5
2014-08-24	9072	1317	2	1	Donegal	6	5
2014-08-24	9072	1358	3	1	Donegal	6	5
2014-09-12	9075	1242	1	1	Donegal	6	5
2014-09-12	9075	1299	1	1	Donegal	6	5
2014-09-12	9075	1316	3	1	Donegal	6	5
2014-09-12	9075	1320	2	1	Donegal	6	5
2014-09-12	9075	1335	2	1	Donegal	6	5
2014-09-12	9075	1358	1	1	Donegal	6	5
2014-09-13	9076	1242	1	1	Donegal	6	5
2014-09-13	9076	1299	1	1	Donegal	6	5
2014-09-13	9076	1320	2	1	Donegal	6	5
2014-09-13	9076	1358	1	1	Donegal	6	5
1996-08-13	160	150	3	1	Shannon	5	1
1997-04-11	41	150	3	1	Shannon	5	1
1997-05-02	43	150	2	1	Shannon	5	1
1997-05-27	52	150	2	1	Shannon	5	1
1997-07-05	70	150	3	1	Shannon	5	1
2002-09-04	247	434	3	1	Shannon	5	1
2003-08-04	261	434	2	1	Shannon	5	1
2003-08-05	265	434	1	1	Shannon	5	1
2003-08-10	285	434	1	1	Shannon	5	1
2003-09-16	310	434	2	1	Shannon	5	1
2009-06-22	9029	1244	2	1	Connemara	5	4
2009-09-18	9036	1273	3	1	Connemara	5	4
2013-06-03	9046	1357	1	1	Mayo	5	7
2013-06-03	9046	1369	1	1	Mayo	5	7
2013-06-26	9050	1244	1	1	Connemara	5	4
2013-07-08	9051	1273	1	1	Mayo	5	7
2013-07-08	9051	1345	1	1	Mayo	5	7
2013-07-09	9052	1357	1	1	Mayo	5	7
2013-07-13	9053	1244	1	1	Connemara	5	4
2013-08-07	9054	1371	2	1	Donegal	5	5
2013-08-08	9055	1369	1	1	Donegal	5	5
2013-08-08	9055	1371	2	1	Donegal	5	5
2014-06-14	9058	1437	1	1	Mayo	5	7
2014-06-15	9059	1357	1	1	Mayo	5	7
2014-06-15	9059	1369	3	1	Mayo	5	7
2014-06-15	9059	1437	1	1	Mayo	5	7
2014-06-17	9060	1244	1	1	Mayo	5	7
2014-06-17	9060	1371	1	1	Mayo	5	7
2014-06-19	9061	1225	3	1	Connemara	5	4
2014-06-20	9062	1225	2	1	Connemara	5	4
2014-06-20	9062	1371	3	1	Connemara	5	4
2014-06-21	9063	1225	3	1	Connemara	5	4
2014-07-01	9068	1225	2	1	Connemara	5	4
2014-07-01	9068	1244	2	1	Connemara	5	4
2014-07-01	9068	1345	2	1	Connemara	5	4
2014-07-27	9069	1273	1	1	Mayo	5	7
2014-08-22	9071	1345	2	1	Donegal	5	5
2014-08-22	9071	1369	1	1	Donegal	5	5
2014-08-22	9071	1437	2	1	Donegal	5	5
2014-08-24	9072	1345	3	1	Donegal	5	5
2014-08-24	9072	1369	2	1	Donegal	5	5
2014-08-24	9072	1371	3	1	Donegal	5	5
2014-09-12	9075	1225	2	1	Donegal	5	5
2014-09-12	9075	1273	2	1	Donegal	5	5
2014-09-12	9075	1357	1	1	Donegal	5	5
2014-09-12	9075	1437	1	1	Donegal	5	5
2014-09-13	9076	1273	1	1	Donegal	5	5
2014-09-13	9076	1345	1	1	Donegal	5	5
2014-09-13	9076	1357	1	1	Donegal	5	5
2014-09-13	9076	1437	1	1	Donegal	5	5
1996-09-04	15	100	2	1	Shannon	4
1996-09-08	24	100	3	1	Shannon	4
1997-07-05	71	175	2	1	Shannon	4
1997-07-18	82	175	3	1	Shannon	4
1998-08-28	150	175	3	1	Shannon	4
2001-07-28	199	100	2	1	Shannon	4
2001-08-10	9003	1057	3	1	Donegal	4
2002-07-17	234	175	3	1	Shannon	4
2002-08-29	9008	1057	3	1	Youghal	4
2002-08-29	9008	1087	1	1	Youghal	4
2003-08-04	262	100	3	1	Shannon	4
2003-08-19	9013	1057	2	1	Cork	4
2003-08-19	9013	1087	1	1	Cork	4
2003-08-20	9014	1057	2	1	Cork	4
2004-07-31	9016	1087	1	1	Kenmare	4
2007-07-31	467	578	3	1	Shannon	4
2007-08-08	473	578	2	1	Shannon	4
2007-08-13	474	578	2	1	Shannon	4
2007-08-22	475	578	2	1	Shannon	4
2009-06-01	9025	1190	2	1	Connemara	4
2009-06-02	9026	1190	2	1	Connemara	4
2009-06-03	9027	1190	3	1	Connemara	4
2009-06-22	9028	1087	3	1	Connemara	4
2009-06-22	9029	1235	3	1	Connemara	4
2009-08-12	9031	1190	3	1	Connemara	4
2010-07-28	9040	1235	3	1	Mayo	4
2010-07-28	9040	1262	3	1	Mayo	4
2010-10-14	9042	1235	1	1	Mayo	4
2013-06-03	9046	1368	1	1	Mayo	4
2013-06-06	9048	1260	2	1	Connemara	4
2013-06-06	9048	1321	2	1	Connemara	4
2013-06-06	9048	1343	3	1	Connemara	4
2013-06-26	9050	1321	2	1	Connemara	4
2013-06-26	9050	1352	2	1	Connemara	4
2013-07-08	9051	1340	1	1	Mayo	4
2013-07-08	9051	1343	2	1	Mayo	4
2013-08-07	9054	1321	2	1	Donegal	4
2013-08-07	9054	1365	3	1	Donegal	4
2013-08-07	9054	1368	2	1	Donegal	4
2013-08-08	9055	1262	2	1	Donegal	4
2013-08-08	9055	1321	2	1	Donegal	4
2013-08-08	9055	1365	1	1	Donegal	4
2013-08-08	9055	1368	1	1	Donegal	4
2014-05-27	9056	1365	1	1	Mayo	4
2014-05-27	9056	1467	1	1	Mayo	4
2014-05-29	9057	1365	1	1	Mayo	4
2014-05-29	9057	1467	1	1	Mayo	4
2014-06-14	9058	1467	3	1	Mayo	4
2014-06-15	9059	1467	2	1	Mayo	4
2014-06-17	9060	1235	1	1	Mayo	4
2014-06-17	9060	1352	1	1	Mayo	4
2014-06-17	9060	1368	1	1	Mayo	4
2014-06-17	9060	1497	1	1	Mayo	4
2014-06-17	9060	1528	2	1	Mayo	4
2014-06-19	9061	1528	1	1	Connemara	4
2014-06-20	9062	1262	3	1	Connemara	4
2014-06-20	9062	1528	2	1	Connemara	4
2014-06-21	9063	1352	2	1	Connemara	4
2014-06-26	9065	1440	2	1	Donegal	4
2014-07-01	9068	1260	3	1	Connemara	4
2014-07-01	9068	1440	2	1	Connemara	4
2014-07-01	9068	1454	2	1	Connemara	4
2014-07-27	9069	1340	2	1	Mayo	4
2014-08-22	9071	1434	3	1	Donegal	4
2014-08-22	9071	1454	3	1	Donegal	4
2014-08-22	9071	1463	2	1	Donegal	4
2014-08-22	9071	1497	3	1	Donegal	4
2014-08-24	9072	1262	3	1	Donegal	4
2014-08-24	9072	1352	2	1	Donegal	4
2014-08-24	9072	1434	2	1	Donegal	4
2014-08-24	9072	1454	3	1	Donegal	4
2014-08-24	9072	1463	3	1	Donegal	4
2014-08-24	9072	1497	2	1	Donegal	4
2014-08-24	9072	1528	3	1	Donegal	4
2014-09-08	9074	1434	1	1	Mayo	4
2014-09-08	9074	1463	2	1	Mayo	4
2014-09-12	9075	1260	1	1	Donegal	4
2014-09-12	9075	1340	1	1	Donegal	4
2014-09-12	9075	1343	3	1	Donegal	4
2014-09-12	9075	1434	1	1	Donegal	4
2014-09-12	9075	1440	2	1	Donegal	4
2014-09-12	9075	1454	1	1	Donegal	4
2014-09-12	9075	1463	1	1	Donegal	4
2014-09-13	9076	1260	3	1	Donegal	4
2014-09-13	9076	1340	1	1	Donegal	4
2014-09-13	9076	1343	2	1	Donegal	4
2014-09-13	9076	1440	2	1	Donegal	4
2014-09-13	9076	1497	1	1	Donegal	4
